# Supplementary material for: Transcriptome- and Epigenome-Wide Association Studies of Tic Spectrum Disorder in Discordant Monozygotic Twins
Source: Genes (Basel). 2026 Jan 18;17(1):97. doi: 10.3390/genes17010097 (PMC12840948; doi:10.3390/genes17010097)
Supplement: Supplementary file 1 [file genes-17-00097-s001.zip › supplementary_tables_revised_20260112.xlsx]

## Sheet: Table S1 - metadata
Supplementary Table 1
Metadata
Orange = discordant, green = concordant, and blue = controls. Light colours are males.
Twin ID	TSD	OCD	ADHD	ASD	Sex	Age	Library size (RNA-seq)	Batch (methylation)	YGTSS	Twin sample status
1A	Yes	Yes	Yes	No	Female	51	10,041,997	1	8	Discordant
1B	No	No	No	No	Female	51	5,564,226	1	0	Discordant
2A	Yes	No	No	No	Male	35	10,327,432	1	17	Discordant
2B	No	No	No	No	Male	35	7,746,086	1	0	Discordant
3A	Yes	Yes	Yes	Yes	Male	20	12,635,448	1	18	Discordant
3B	No	No	No	No	Male	20	6,592,242	1	0	Discordant
4A	Yes	Yes	Yes	Yes	Male	13	7,601,914	1	24	Discordant
4B	No	No	No	No	Male	13	5,854,354	1	2	Discordant
5A	Yes	No	No	No	Male	11	4,832,518	2	NA	Discordant
5B	No	No	No	No	Male	11	7,124,737	2	NA	Discordant
6A	Yes	Yes	Yes	No	Male	23	5,500,774	2	75	Concordant
6B	Yes	No	No	No	Male	23	7,383,774	2	18	Concordant
7A	Yes	Yes	No	No	Female	23	5,638,689	2	10	Concordant
7B	Yes	Yes	No	No	Female	23	8,963,299	2	22	Concordant
8A	Yes	No	No	No	Male	15	14,665,726	1	10	Concordant
8B	Yes	Yes	No	Yes	Male	15	12,269,466	1	27	Concordant
9A	Yes	Yes	Yes	No	Male	28	10,981,890	1	28	Concordant
9B	Yes	No	No	No	Male	28	11,488,844	1	17	Concordant
10A	No	No	No	No	Male	66	5,651,135	1	0	Control
10B	No	No	No	No	Male	66	4,904,014	1	0	Control
11A	No	No	No	No	Female	44	11,430,222	1	0	Control
11B	No	No	No	No	Female	44	8,559,078	1	0	Control

## Sheet: Table S2 - DEA (TSD), results
Supplementary Table 2
Differential expression analysis: TSD vs. non-TSD, results
Ensembl gene ID	Symbol	FC	logFC	AveExpr	P.Value	adj.P.Val
ENSG00000230051	LOC102724900	8.1681	3.03	-0.249	9.6e-10	2.55e-05
ENSG00000200840	RNU6-82P	0.168404	-2.57	0.34	2.39e-09	3.18e-05
ENSG00000266100	LOC101927557	5.24157	2.39	0.197	2.09e-07	0.00186
ENSG00000281383	NA	0.343885	-1.54	4.11	3.87e-07	0.00258
ENSG00000228232	NA	5.02805	2.33	0.183	5.46e-07	0.00291
ENSG00000272906	NA	5.20537	2.38	-0.168	6.95e-07	0.00308
ENSG00000236138	DUX4L26	0.314253	-1.67	1.92	1.37e-06	0.00519
ENSG00000249790	NA	2.41162	1.27	5.47	3.08e-05	0.102
ENSG00000224993	NA	3.55537	1.83	0.349	4.85e-05	0.137
ENSG00000259092	TRAV30	0.262429	-1.93	0.164	5.17e-05	0.137
ENSG00000111537	IFNG	0.316439	-1.66	1.46	5.67e-05	0.137
ENSG00000250479	CHCHD10	0.386891	-1.37	2.1	7.69e-05	0.167
ENSG00000243265	RPL23AP55	0.31864	-1.65	0.992	8.19e-05	0.167
ENSG00000283378	CNTNAP3C	0.262429	-1.93	0.366	9.2e-05	0.167
ENSG00000233416	RPS25P3	0.295248	-1.76	0.232	9.39e-05	0.167
ENSG00000213058	NA	0.336808	-1.57	0.959	0.000129	0.202
ENSG00000289901	NA	0.395021	-1.34	1.57	0.000129	0.202
ENSG00000253961	NA	0.281265	-1.83	0.277	0.000151	0.224
ENSG00000244720	NA	0.429283	-1.22	2.91	0.000176	0.236
ENSG00000289528	NA	0.351111	-1.51	1.29	0.000178	0.236
ENSG00000112486	CCR6	0.358489	-1.48	1.05	0.000211	0.258
ENSG00000187536	NA	2.77022	1.47	1.22	0.000214	0.258
ENSG00000264217	NA	0.301452	-1.73	0.398	0.000233	0.269
ENSG00000230046	NA	0.358489	-1.48	1.15	0.000266	0.296
ENSG00000146839	ZAN	0.447513	-1.16	2.93	0.000317	0.321
ENSG00000187475	H1-6	3.22657	1.69	0.407	0.00033	0.321
ENSG00000212125	TAS2R15P	0.435275	-1.2	2.64	0.000349	0.321
ENSG00000146530	VWDE	0.447513	-1.16	2.48	0.000349	0.321
ENSG00000241294	IGKV2-24	3.75809	1.91	0.689	0.00035	0.321
ENSG00000201098	RNY1	2.09943	1.07	5.01	0.000367	0.323
ENSG00000279072	NA	0.429283	-1.22	1.94	0.000376	0.323
ENSG00000089116	LHX5	0.327598	-1.61	0.302	0.000416	0.346
ENSG00000211662	IGLV3-21	2.8481	1.51	2.64	0.000449	0.362
ENSG00000211459	NA	0.332171	-1.59	12	0.000472	0.369
ENSG00000261293	NA	0.363493	-1.46	1.01	0.000532	0.402
ENSG00000207612	MIR604	2.82843	1.5	0.652	0.000558	0.402
ENSG00000279640	NA	2.82843	1.5	0.841	0.000558	0.402
ENSG00000248930	NA	2.82843	1.5	0.675	0.000581	0.407
ENSG00000290044	NA	2.67586	1.42	0.794	0.000621	0.424
ENSG00000234665	NA	0.45376	-1.14	1.83	0.000657	0.427
ENSG00000291168	ANKRD19P	0.373712	-1.42	1.11	0.00067	0.427
ENSG00000275569	NA	0.366021	-1.45	0.662	0.000674	0.427
ENSG00000272140	NA	0.423373	-1.24	1.63	0.000764	0.473
ENSG00000198857	NA	3.13834	1.65	0.423	0.000789	0.477
ENSG00000257599	OVCH1-AS1	0.493116	-1.02	3.22	0.000864	0.506
ENSG00000288834	NA	2.47942	1.31	1.66	0.000874	0.506
ENSG00000226272	ARHGAP26-AS1	2.09943	1.07	2.84	0.000909	0.515
ENSG00000270764	NA	2.56685	1.36	1.15	0.000929	0.515
ENSG00000290746	CA5BP1	0.45376	-1.14	2	0.000952	0.517
ENSG00000213757	RPS3AP20	0.386891	-1.37	0.962	0.00103	0.539
ENSG00000211815	TRAV36DV7	0.320856	-1.64	0.266	0.00105	0.539
ENSG00000275764	NA	0.463294	-1.11	2.75	0.00106	0.539
ENSG00000210049	NA	0.287175	-1.8	-0.141	0.00107	0.539
ENSG00000249835	VCAN-AS1	0.493116	-1.02	3.71	0.00111	0.548
ENSG00000223609	HBD	1.95613	0.968	4.53	0.0012	0.576
ENSG00000255492	H3P33	0.371131	-1.43	0.789	0.00122	0.576
ENSG00000272145	NA	0.473029	-1.08	2.36	0.00123	0.576
ENSG00000232926	RPL8P5	2.44528	1.29	1.27	0.00128	0.587
ENSG00000229422	NA	0.403321	-1.31	1.21	0.00131	0.593
ENSG00000174255	ZNF80	0.45376	-1.14	1.98	0.00144	0.624
ENSG00000139910	NOVA1	0.450625	-1.15	1.83	0.00148	0.624
ENSG00000227495	KIF1C-AS1	0.31864	-1.65	0.153	0.0015	0.624
ENSG00000234881	NA	0.411796	-1.28	1.42	0.0015	0.624
ENSG00000239282	CASTOR1	0.356013	-1.49	0.639	0.0015	0.624
ENSG00000253770	HMGB1P23	2.82843	1.5	0.455	0.00152	0.624
ENSG00000250027	NA	0.392292	-1.35	0.626	0.00162	0.65
ENSG00000176055	MBLAC2	0.505927	-0.983	3.31	0.00164	0.65
ENSG00000180176	TH	0.397768	-1.33	0.587	0.00168	0.659
ENSG00000289745	NA	0.384219	-1.38	0.652	0.00175	0.674
ENSG00000176406	RIMS2	0.48971	-1.03	2.45	0.0018	0.684
ENSG00000204851	PNMA8B	0.429283	-1.22	0.818	0.00184	0.689
ENSG00000109101	FOXN1	0.411796	-1.28	1.05	0.00187	0.689
ENSG00000275964	NA	0.444421	-1.17	1.79	0.00189	0.689
ENSG00000242512	LINC01206	0.496546	-1.01	2.98	0.00196	0.696
ENSG00000277130	NA	0.493116	-1.02	2.69	0.00198	0.696
ENSG00000289613	NA	0.441351	-1.18	1.66	0.00199	0.696
ENSG00000207117	NA	0.41466	-1.27	1.24	0.00202	0.699
ENSG00000165949	IFI27	2.07053	1.05	3.5	0.00223	0.743
ENSG00000229585	NA	0.479632	-1.06	1.93	0.00224	0.743
ENSG00000225224	RPS27AP12	0.444421	-1.17	1.62	0.00227	0.743
ENSG00000180209	MYL11	0.432269	-1.21	1.23	0.00229	0.743
ENSG00000272477	NA	0.506277	-0.982	3.16	0.00229	0.743
ENSG00000214026	MRPL23	0.441351	-1.18	1.44	0.00239	0.768
ENSG00000206875	RNU6-761P	2.47942	1.31	0.641	0.00247	0.768
ENSG00000233762	RPS15P4	0.373712	-1.42	0.52	0.00249	0.768
ENSG00000171124	FUT3	0.45376	-1.14	1.24	0.00252	0.768
ENSG00000230882	NA	0.34151	-1.55	0.131	0.00253	0.768
ENSG00000285958	NA	0.408951	-1.29	0.868	0.00256	0.768
ENSG00000288782	NA	2.07053	1.05	1.78	0.00258	0.768
ENSG00000178568	ERBB4	0.466516	-1.1	1.87	0.0026	0.768
ENSG00000182255	KCNA4	0.41466	-1.27	0.986	0.00274	0.782
ENSG00000286429	NA	0.378929	-1.4	0.345	0.00281	0.782
ENSG00000279085	NA	0.411796	-1.28	0.865	0.00284	0.782
ENSG00000225706	PTPRD-AS1	0.411796	-1.28	0.629	0.00287	0.782
ENSG00000254101	LINC02055	0.511214	-0.968	3.1	0.00287	0.782
ENSG00000138381	ASNSD1	0.505226	-0.985	2.89	0.00288	0.782
ENSG00000185386	MAPK11	0.469761	-1.09	1.64	0.0029	0.782
ENSG00000231875	NA	0.406126	-1.3	0.402	0.00296	0.782
ENSG00000105357	MYH14	0.515127	-0.957	2.77	0.00304	0.782
ENSG00000271332	NA	0.403321	-1.31	0.542	0.00304	0.782
ENSG00000260254	NA	0.45376	-1.14	1.53	0.00319	0.782
ENSG00000263167	NA	2.42839	1.28	0.427	0.00327	0.782
ENSG00000113520	IL4	0.397768	-1.33	0.14	0.00328	0.782
ENSG00000271096	SUMO2P14	0.395021	-1.34	0.154	0.00329	0.782
ENSG00000225792	SNX10-AS1	0.532554	-0.909	3.23	0.00332	0.782
ENSG00000139239	RPL14P1	0.417544	-1.26	1.01	0.00333	0.782
ENSG00000198298	ZNF485	0.512989	-0.963	2.41	0.00338	0.782
ENSG00000273372	NA	0.406126	-1.3	1.03	0.00339	0.782
ENSG00000212916	MAP10	0.5	-1	2.21	0.00344	0.782
ENSG00000232162	NA	0.408951	-1.29	0.776	0.00345	0.782
ENSG00000286524	NA	2.34567	1.23	0.825	0.00346	0.782
ENSG00000196482	ESRRG	0.502084	-0.994	2.22	0.00346	0.782
ENSG00000105967	TFEC	0.537375	-0.896	5.13	0.00349	0.782
ENSG00000225572	DOCK4-AS1	2.08493	1.06	1.97	0.00356	0.782
ENSG00000166924	NYAP1	0.441351	-1.18	1.2	0.00357	0.782
ENSG00000291073	NA	0.513345	-0.962	2.78	0.00357	0.782
ENSG00000245526	MIR9-2HG	0.496546	-1.01	2.33	0.00358	0.782
ENSG00000289605	NA	0.360982	-1.47	0.119	0.0036	0.782
ENSG00000230084	NA	0.528875	-0.919	5.55	0.00361	0.782
ENSG00000205922	ONECUT3	0.460094	-1.12	1.3	0.00364	0.782
ENSG00000187527	ATP13A5	0.479632	-1.06	1.54	0.00364	0.782
ENSG00000235408	NA	2.34567	1.23	0.836	0.00365	0.782
ENSG00000228358	LINC02263	0.503129	-0.991	2.01	0.00367	0.782
ENSG00000169679	BUB1	1.95613	0.968	2.96	0.00369	0.782
ENSG00000215030	RPL13P12	0.50698	-0.98	2.97	0.0037	0.782
ENSG00000237412	PRSS56	0.363493	-1.46	-0.0435	0.0037	0.782
ENSG00000255443	NA	0.504876	-0.986	2.31	0.00378	0.791
ENSG00000124171	PARD6B	0.512989	-0.963	2.42	0.00382	0.791
ENSG00000152137	HSPB8	0.41466	-1.27	0.725	0.00384	0.791
ENSG00000272667	NA	0.373712	-1.42	0.439	0.00386	0.791
ENSG00000223751	NA	0.450625	-1.15	1.52	0.00393	0.8
ENSG00000177173	NA	0.532923	-0.908	3.15	0.00401	0.803
ENSG00000183379	SYNDIG1L	2.65737	1.41	0.0813	0.00403	0.803
ENSG00000222005	LINC01118	2.20381	1.14	1.4	0.00404	0.803
ENSG00000104723	TUSC3	0.482968	-1.05	0.788	0.00409	0.807
ENSG00000150471	ADGRL3	0.515484	-0.956	2.22	0.00413	0.808
ENSG00000250723	NA	0.417544	-1.26	0.938	0.00425	0.825
ENSG00000164037	SLC9B1	0.509093	-0.974	2.04	0.00438	0.837
ENSG00000164933	SLC25A32	0.406126	-1.3	0.58	0.00441	0.837
ENSG00000109775	UFSP2	0.539614	-0.89	3.2	0.00444	0.837
ENSG00000003096	KLHL13	2.18859	1.13	1.21	0.00447	0.837
ENSG00000107281	NPDC1	0.53812	-0.894	2.94	0.00449	0.837
ENSG00000282834	NA	0.50874	-0.975	2.12	0.00454	0.837
ENSG00000163735	CXCL5	0.518351	-0.948	1.79	0.00455	0.837
ENSG00000146926	ASB10	0.343885	-1.54	-0.0467	0.00457	0.837
ENSG00000006071	ABCC8	0.538493	-0.893	3.23	0.00465	0.837
ENSG00000290673	NA	0.48971	-1.03	1.08	0.00467	0.837
ENSG00000154478	GPR26	0.503478	-0.99	2.03	0.0047	0.837
ENSG00000156920	ADGRG4	0.507683	-0.978	1.75	0.00474	0.837
ENSG00000211800	TRAV20	2.39496	1.26	0.196	0.00479	0.837
ENSG00000255837	TAS2R20	0.538493	-0.893	3.07	0.0048	0.837
ENSG00000279165	NA	0.493116	-1.02	1.82	0.0048	0.837
ENSG00000277047	LOC124903233	0.50278	-0.992	2.1	0.00481	0.837
ENSG00000260296	NA	0.473029	-1.08	1.24	0.00499	0.857
ENSG00000241772	NA	0.545632	-0.874	2.9	0.00499	0.857
ENSG00000273363	NA	0.432269	-1.21	1.05	0.00518	0.877
ENSG00000279516	FAM230C	0.411796	-1.28	2.66	0.00523	0.877
ENSG00000225171	DUTP6	0.384219	-1.38	0.316	0.00528	0.877
ENSG00000210082	NA	0.381565	-1.39	13.8	0.00535	0.877
ENSG00000165323	FAT3	0.533663	-0.906	2.54	0.0054	0.877
ENSG00000243620	LOC124909494	0.460094	-1.12	1.02	0.00542	0.877
ENSG00000257522	LOC102724934	0.507331	-0.979	1.95	0.00543	0.877
ENSG00000262966	LOC101928266	0.48971	-1.03	1.46	0.00544	0.877
ENSG00000151617	EDNRA	0.447513	-1.16	1.13	0.00545	0.877
ENSG00000271687	MTND5P10	0.496546	-1.01	1.65	0.00546	0.877
ENSG00000100625	SIX4	0.441351	-1.18	0.91	0.00547	0.877
ENSG00000204113	BMP2KL	2.32947	1.22	0.844	0.00572	0.903
ENSG00000258081	NA	0.397768	-1.33	0.173	0.00576	0.903
ENSG00000243319	FGF14-IT1	0.435275	-1.2	0.485	0.00576	0.903
ENSG00000095932	SMIM24	1.98206	0.987	1.74	0.0058	0.903
ENSG00000283434	CSNK2A2IP	0.450625	-1.15	1.1	0.00581	0.903
ENSG00000198695	ND6	0.535887	-0.9	6.66	0.00589	0.903
ENSG00000267855	NDUFA7	2.2974	1.2	0.785	0.00592	0.903
ENSG00000212175	LOC124900537	0.444421	-1.17	0.666	0.00595	0.903
ENSG00000237187	NR2F1-AS1	0.535515	-0.901	2.68	0.00596	0.903
ENSG00000082175	PGR	0.48971	-1.03	1.66	0.00604	0.903
ENSG00000228049	POLR2J2	0.517991	-0.949	2	0.00606	0.903
ENSG00000232587	EEF1A1P3	0.56175	-0.832	4.08	0.00619	0.903
ENSG00000287485	LOC105375082	2.58471	1.37	0.0947	0.00626	0.903
ENSG00000270641	TSIX	0.556325	-0.846	3.06	0.00627	0.903
ENSG00000228412	LNC-LBCS	0.521956	-0.938	2.27	0.00631	0.903
ENSG00000226620	LINC00343	0.521956	-0.938	2	0.00633	0.903
ENSG00000272489	NA	0.444421	-1.17	0.803	0.00635	0.903
ENSG00000270268	CORO1CP1	0.466516	-1.1	1.2	0.00639	0.903
ENSG00000140015	KCNH5	0.496546	-1.01	1.58	0.00639	0.903
ENSG00000153956	CACNA2D1	0.510506	-0.97	1.82	0.00642	0.903
ENSG00000115155	OTOF	1.91986	0.941	3.04	0.00644	0.903
ENSG00000164627	KIF6	0.529242	-0.918	2.3	0.00646	0.903
ENSG00000291233	NA	0.479632	-1.06	1.29	0.00648	0.903
ENSG00000188937	NYX	0.435275	-1.2	-0.0846	0.0065	0.903
ENSG00000153898	MCOLN2	0.564874	-0.824	3.85	0.00652	0.903
ENSG00000244731	LOC110384692	2.34567	1.23	0.652	0.00653	0.903
ENSG00000288559	NA	0.469761	-1.09	1.29	0.00657	0.903
ENSG00000289538	NA	0.527411	-0.923	2.09	0.00658	0.903
ENSG00000214552	NA	0.441351	-1.18	0.511	0.00667	0.91
ENSG00000137434	C6orf52	2.53151	1.34	0.231	0.0067	0.91
ENSG00000134970	TMED7	0.559806	-0.837	5.17	0.00678	0.913
ENSG00000242268	LINC02082	0.444421	-1.17	0.417	0.00685	0.913
ENSG00000148942	SLC5A12	0.496546	-1.01	1.79	0.00685	0.913
ENSG00000152402	GUCY1A2	0.51979	-0.944	2.09	0.00686	0.913
ENSG00000279530	NA	0.562919	-0.829	4.16	0.00691	0.913
ENSG00000271454	NA	2.15846	1.11	0.324	0.00694	0.913
ENSG00000113327	GABRG2	0.540737	-0.887	2.48	0.00701	0.913
ENSG00000148950	IMMP1L	0.553632	-0.853	3.13	0.00703	0.913
ENSG00000179066	LOC124904701	0.52015	-0.943	1.82	0.00708	0.913
ENSG00000287900	NA	0.460094	-1.12	0.989	0.00711	0.913
ENSG00000148357	HMCN2	0.556711	-0.845	3.19	0.0072	0.913
ENSG00000283041	LOC729998	0.521233	-0.94	1.82	0.00723	0.913
ENSG00000211859	TRAJ30	0.524495	-0.931	2.21	0.00723	0.913
ENSG00000165105	RASEF	0.482968	-1.05	1.42	0.00732	0.913
ENSG00000281021	NA	1.93992	0.956	1.82	0.00733	0.913
ENSG00000243797	NA	1.79129	0.841	3.09	0.00738	0.913
ENSG00000144488	ESPNL	0.476319	-1.07	1.26	0.0074	0.913
ENSG00000248774	NA	0.450625	-1.15	0.189	0.00741	0.913
ENSG00000099866	MADCAM1	0.406126	-1.3	0.649	0.00746	0.913
ENSG00000128917	DLL4	0.473029	-1.08	1.07	0.00748	0.913
ENSG00000228592	D21S2088E	0.486327	-1.04	1.37	0.00753	0.913
ENSG00000168412	MTNR1A	0.432269	-1.21	0.635	0.00754	0.913
ENSG00000289463	NA	0.560972	-0.834	3.43	0.00755	0.913
ENSG00000221439	RNU4ATAC16P	0.486327	-1.04	1.28	0.00755	0.913
ENSG00000284726	NA	0.535144	-0.902	2.27	0.00761	0.917
ENSG00000268223	ARL14EPL	0.389582	-1.36	0.147	0.00772	0.921
ENSG00000165300	SLITRK5	0.545254	-0.875	2.26	0.00781	0.921
ENSG00000129009	ISLR	0.435275	-1.2	0.589	0.00783	0.921
ENSG00000117533	VAMP4	0.569197	-0.813	4.63	0.00787	0.921
ENSG00000162779	AXDND1	0.511569	-0.967	1.83	0.00792	0.921
ENSG00000011465	DCN	0.540737	-0.887	2.21	0.00795	0.921
ENSG00000271580	GYG2P2	0.51477	-0.958	1.89	0.008	0.921
ENSG00000290838	NCF1B	0.52268	-0.936	1.67	0.00801	0.921
ENSG00000273472	NA	0.48971	-1.03	1.49	0.00803	0.921
ENSG00000255987	NA	0.569592	-0.812	3.57	0.00804	0.921
ENSG00000207561	MIR635	2.09943	1.07	1.13	0.00805	0.921
ENSG00000110675	ELMOD1	0.48971	-1.03	1.27	0.00806	0.921
ENSG00000232154	MTCYBP15	0.411796	-1.28	0.441	0.00809	0.921
ENSG00000226258	GRM7-AS3	0.5	-1	1.13	0.00823	0.921
ENSG00000146267	FAXC	0.510152	-0.971	1.52	0.00823	0.921
ENSG00000178928	TPRX1	0.435275	-1.2	0.542	0.00823	0.921
ENSG00000125804	FAM182A	2.01391	1.01	1.6	0.00826	0.921
ENSG00000198924	DCLRE1A	0.544121	-0.878	2.68	0.00829	0.921
ENSG00000239589	LINC00879	0.496546	-1.01	1.3	0.00839	0.921
ENSG00000254604	NA	2.2974	1.2	0.483	0.00847	0.921
ENSG00000106591	MRPL32	0.568015	-0.816	3.55	0.0085	0.921
ENSG00000154736	ADAMTS5	0.530344	-0.915	1.82	0.00852	0.921
ENSG00000272767	JMJD1C-AS1	0.395021	-1.34	0.518	0.00853	0.921
ENSG00000072133	RPS6KA6	0.48971	-1.03	0.952	0.00853	0.921
ENSG00000239699	HNRNPA3P8	0.397768	-1.33	0.103	0.00856	0.921
ENSG00000287692	NA	0.466516	-1.1	0.967	0.00859	0.921
ENSG00000286151	NA	2.17347	1.12	1.04	0.00868	0.921
ENSG00000243368	NA	0.447513	-1.16	0.494	0.00868	0.921
ENSG00000285879	NA	0.517632	-0.95	1.83	0.0087	0.921
ENSG00000104059	ENTREP2	1.99585	0.997	1.65	0.00873	0.921
ENSG00000015520	NPC1L1	0.506277	-0.982	1.55	0.00874	0.921
ENSG00000280348	NA	0.564091	-0.826	3.15	0.00876	0.921
ENSG00000180694	TMEM64	0.576743	-0.794	4.18	0.00883	0.923
ENSG00000203809	LIN28B-AS1	0.41466	-1.27	0.336	0.00885	0.923
ENSG00000203668	CHML	0.573951	-0.801	4.67	0.00897	0.929
ENSG00000279602	NA	0.528143	-0.921	1.93	0.00898	0.929
ENSG00000270977	NA	1.75564	0.812	3.19	0.00902	0.929
ENSG00000271122	HERPUD2-AS1	0.5544	-0.851	2.59	0.0091	0.929
ENSG00000168779	SHOX2	0.505226	-0.985	1.2	0.00918	0.929
ENSG00000227906	SNAP25-AS1	0.514413	-0.959	1.84	0.00919	0.929
ENSG00000160201	LOC102724594	0.564874	-0.824	3.06	0.00919	0.929
ENSG00000287932	NA	0.530344	-0.915	1.99	0.00921	0.929
ENSG00000167244	IGF2	0.456916	-1.13	0.916	0.00924	0.929
ENSG00000236709	DAPK1-IT1	2.37841	1.25	0.445	0.00924	0.929
ENSG00000003137	CYP26B1	0.516199	-0.954	1.26	0.00931	0.929
ENSG00000088827	SIGLEC1	1.75321	0.81	3.72	0.00932	0.929
ENSG00000286532	PARTICL	0.473029	-1.08	1.09	0.0097	0.955
ENSG00000180611	MB21D2	0.555554	-0.848	2.19	0.00975	0.955
ENSG00000197437	OR13G1	0.371131	-1.43	-0.207	0.00982	0.955
ENSG00000249550	LINC01234	0.537747	-0.895	2.2	0.00986	0.955
ENSG00000162981	LRATD1	0.5	-1	1.2	0.00994	0.955
ENSG00000143355	LHX9	0.517991	-0.949	1.73	0.01	0.955
ENSG00000219410	NA	0.456916	-1.13	0.672	0.01	0.955
ENSG00000100206	DMC1	2.36199	1.24	0.899	0.01	0.955
ENSG00000279509	NA	0.456916	-1.13	0.711	0.01	0.955
ENSG00000016602	CLCA4	0.435275	-1.2	0.203	0.0102	0.955
ENSG00000197385	ZNF860	0.554016	-0.852	2.78	0.0102	0.955
ENSG00000116194	ANGPTL1	0.581963	-0.781	4.33	0.0102	0.955
ENSG00000267313	KC6	0.486327	-1.04	1.33	0.0103	0.955
ENSG00000289227	NA	0.45376	-1.14	0.669	0.0103	0.955
ENSG00000128655	PDE11A	0.549808	-0.863	2.32	0.0104	0.955
ENSG00000227741	LOC729867	2	1	1.25	0.0105	0.955
ENSG00000236975	LINC02815	0.482968	-1.05	0.995	0.0105	0.955
ENSG00000121871	SLITRK3	0.50698	-0.98	1.2	0.0105	0.955
ENSG00000184838	PRR16	0.408951	-1.29	0.19	0.0106	0.955
ENSG00000229419	RALGAPA1P1	0.493116	-1.02	1.38	0.0106	0.955
ENSG00000150275	PCDH15	0.562529	-0.83	2.66	0.0106	0.955
ENSG00000204740	MALRD1	0.541112	-0.886	1.98	0.0106	0.955
ENSG00000154188	ANGPT1	0.578344	-0.79	2.98	0.0107	0.955
ENSG00000100632	ERH	0.579548	-0.787	3.59	0.0107	0.955
ENSG00000132485	ZRANB2	0.560195	-0.836	6.38	0.0107	0.955
ENSG00000177888	ZBTB41	0.57995	-0.786	4.68	0.0107	0.955
ENSG00000256651	LOC100420580	0.403321	-1.31	0.435	0.0107	0.955
ENSG00000242407	NA	0.411796	-1.28	0.0687	0.0107	0.955
ENSG00000289396	NA	0.51907	-0.946	1.78	0.0108	0.955
ENSG00000287520	NA	0.429283	-1.22	0.415	0.0108	0.955
ENSG00000285280	NA	0.582771	-0.779	5.14	0.0108	0.955
ENSG00000253829	NA	0.435275	-1.2	0.412	0.0109	0.955
ENSG00000163519	TRAT1	0.577543	-0.792	5.05	0.0109	0.955
ENSG00000244128	LINC01322	0.561361	-0.833	2.41	0.0109	0.955
ENSG00000224910	LINC01766	0.460094	-1.12	0.668	0.0109	0.955
ENSG00000205809	KLRC2	0.48971	-1.03	1.97	0.0109	0.955
ENSG00000175602	CCDC85B	0.549046	-0.865	2.52	0.011	0.955
ENSG00000104427	ZC2HC1A	0.559806	-0.837	2.23	0.011	0.955
ENSG00000211780	TRAV6	0.45376	-1.14	0.659	0.011	0.955
ENSG00000073792	IGF2BP2	1.69819	0.764	4.78	0.011	0.955
ENSG00000230513	THAP7-AS1	0.463294	-1.11	0.754	0.0111	0.955
ENSG00000135409	AMHR2	0.493116	-1.02	1.25	0.0111	0.955
ENSG00000269688	NA	1.89212	0.92	1.75	0.0111	0.955
ENSG00000125869	LAMP5	2.09943	1.07	0.951	0.0112	0.955
ENSG00000211838	TRAJ52	0.450625	-1.15	0.538	0.0112	0.959
ENSG00000211724	TRBV6-6	2.04202	1.03	1.24	0.0113	0.963
ENSG00000121440	PDZRN3	0.535515	-0.901	1.64	0.0115	0.965
ENSG00000169224	GCSAML	0.548286	-0.867	1.8	0.0115	0.965
ENSG00000112077	RHAG	1.95748	0.969	1.73	0.0115	0.965
ENSG00000225096	LOC101927293	0.51943	-0.945	1.51	0.0116	0.965
ENSG00000169877	AHSP	1.68997	0.757	4.17	0.0116	0.965
ENSG00000121931	LRIF1	0.584794	-0.774	3.68	0.0116	0.965
ENSG00000241120	HMGN1P8	0.525951	-0.927	1.72	0.0116	0.965
ENSG00000207455	RNU6-331P	0.456916	-1.13	0.655	0.0117	0.969
ENSG00000180259	PRNT	0.447513	-1.16	0.478	0.0117	0.969
ENSG00000245910	NA	0.562139	-0.831	2.63	0.0118	0.97
ENSG00000175105	ZNF654	0.584794	-0.774	5.06	0.0119	0.975
ENSG00000226660	TRBV2	0.525951	-0.927	1.44	0.0119	0.975
ENSG00000280208	NA	0.386891	-1.37	-0.123	0.012	0.976
ENSG00000256442	LOC105369728	2.28153	1.19	0.88	0.012	0.976
ENSG00000237770	SPATA31D2P	0.493116	-1.02	1.45	0.012	0.976
ENSG00000266891	NA	1.98206	0.987	1.35	0.0121	0.977
ENSG00000173451	THAP2	0.577943	-0.791	3.15	0.0121	0.977
ENSG00000260958	LOC105371200	0.400535	-1.32	0.227	0.0122	0.982
ENSG00000178033	CALHM5	0.545254	-0.875	1.66	0.0123	0.985
ENSG00000152359	POC5	0.590087	-0.761	4.03	0.0123	0.985
ENSG00000123219	CENPK	0.591726	-0.757	4.08	0.0125	0.988
ENSG00000203910	C1orf146	0.444421	-1.17	0.243	0.0125	0.988
ENSG00000221184	NA	2.23457	1.16	0.608	0.0125	0.988
ENSG00000224448	NA	0.50874	-0.975	1.39	0.0125	0.988
ENSG00000139133	ALG10	0.586417	-0.77	3.58	0.0126	0.988
ENSG00000162782	TDRD5	0.48971	-1.03	0.98	0.0126	0.988
ENSG00000229240	LINC00710	0.535515	-0.901	1.74	0.0126	0.988
ENSG00000104888	SLC17A7	0.567621	-0.817	2.53	0.0127	0.988
ENSG00000274173	NA	2.23457	1.16	0.828	0.0127	0.988
ENSG00000248713	C4orf54	0.528875	-0.919	1.71	0.0128	0.988
ENSG00000211812	TRAV26-2	2.15846	1.11	0.249	0.0128	0.988
ENSG00000137766	UNC13C	0.52268	-0.936	1.69	0.0129	0.988
ENSG00000182287	AP1S2	0.58156	-0.782	5.62	0.013	0.988
ENSG00000186364	NUDT17	0.542615	-0.882	1.9	0.013	0.988
ENSG00000138050	THUMPD2	0.586011	-0.771	3.44	0.013	0.988
ENSG00000182809	CRIP2	0.552865	-0.855	2.13	0.0133	0.988
ENSG00000277268	LHX1-DT	0.463294	-1.11	0.829	0.0133	0.988
ENSG00000266019	MIR3609	0.595016	-0.749	4.37	0.0133	0.988
ENSG00000251309	NA	0.520511	-0.942	1.6	0.0134	0.988
ENSG00000249378	LINC01060	0.500694	-0.998	1.11	0.0134	0.988
ENSG00000274286	ADRA2B	0.447513	-1.16	0.441	0.0134	0.988
ENSG00000286743	LOC124903940	0.479632	-1.06	0.596	0.0135	0.988
ENSG00000228065	NA	0.573951	-0.801	2.77	0.0135	0.988
ENSG00000259915	NA	0.521956	-0.938	1.61	0.0136	0.988
ENSG00000176253	OR4K13	0.482968	-1.05	0.597	0.0136	0.988
ENSG00000202392	RN7SKP292	2.09943	1.07	0.682	0.0138	0.988
ENSG00000270878	GCATP1	0.555554	-0.848	2.46	0.0138	0.988
ENSG00000169242	EFNA1	1.88426	0.914	1.6	0.0138	0.988
ENSG00000237977	NA	2.01391	1.01	1.06	0.0139	0.988
ENSG00000181023	OR56B1	2.11404	1.08	0.89	0.0139	0.988
ENSG00000197651	CCER1	0.473029	-1.08	0.695	0.0139	0.988
ENSG00000183098	GPC6	0.406126	-1.3	0.253	0.0139	0.988
ENSG00000136944	LMX1B	0.504526	-0.987	1.11	0.014	0.988
ENSG00000136842	TMOD1	1.67018	0.74	3.58	0.014	0.988
ENSG00000101203	COL20A1	0.552482	-0.856	2	0.0141	0.988
ENSG00000153064	BANK1	0.587638	-0.767	5.6	0.0141	0.988
ENSG00000184897	H1-10	0.585199	-0.773	3.35	0.0141	0.988
ENSG00000248550	OTX2-AS1	0.5	-1	0.968	0.0141	0.988
ENSG00000272369	NA	2.20381	1.14	0.752	0.0142	0.988
ENSG00000260035	NA	0.441351	-1.18	1.08	0.0143	0.988
ENSG00000150594	ADRA2A	0.466516	-1.1	0.247	0.0143	0.988
ENSG00000228079	NA	0.493116	-1.02	0.766	0.0144	0.988
ENSG00000274987	NA	0.5	-1	1.11	0.0144	0.988
ENSG00000143479	DYRK3	1.74231	0.801	2.68	0.0144	0.988
ENSG00000232596	LINC01646	0.48971	-1.03	0.656	0.0144	0.988
ENSG00000248748	MTND5P9	0.466516	-1.1	0.59	0.0144	0.988
ENSG00000266900	NA	0.577943	-0.791	2.67	0.0144	0.988
ENSG00000158258	CLSTN2	0.564482	-0.825	2.32	0.0144	0.988
ENSG00000220695	NA	0.482968	-1.05	0.665	0.0145	0.988
ENSG00000002745	WNT16	0.525951	-0.927	1.77	0.0145	0.988
ENSG00000166473	PKD1L2	0.582367	-0.78	3.02	0.0145	0.988
ENSG00000150893	FREM2	0.550571	-0.861	1.87	0.0145	0.988
ENSG00000267651	NA	2.04202	1.03	0.663	0.0146	0.988
ENSG00000242593	NA	0.553249	-0.854	2.08	0.0147	0.988
ENSG00000070193	FGF10	0.493116	-1.02	1.23	0.0147	0.988
ENSG00000183562	NA	0.597082	-0.744	4.04	0.0147	0.988
ENSG00000184005	ST6GALNAC3	0.583175	-0.778	2.71	0.0148	0.988
ENSG00000254685	FPGT	0.592957	-0.754	3.9	0.0148	0.988
ENSG00000253877	LINC01608	0.578344	-0.79	2.81	0.0149	0.988
ENSG00000250060	LOC105374642	2.44528	1.29	-0.32	0.0149	0.988
ENSG00000150681	RGS18	0.580352	-0.785	6.13	0.015	0.988
ENSG00000051180	RAD51	1.93053	0.949	1.75	0.015	0.988
ENSG00000234752	LINC02676	0.476319	-1.07	0.53	0.015	0.988
ENSG00000104835	SARS2	0.469761	-1.09	1.02	0.015	0.988
ENSG00000125351	UPF3B	0.595428	-0.748	3.37	0.015	0.988
ENSG00000283057	NA	2.47942	1.31	0.378	0.015	0.988
ENSG00000228323	NA	0.460094	-1.12	0.445	0.0151	0.988
ENSG00000279880	NA	0.573554	-0.802	2.48	0.0152	0.988
ENSG00000255501	CARD18	0.456916	-1.13	0.547	0.0152	0.988
ENSG00000256739	NA	2.18859	1.13	0.297	0.0153	0.988
ENSG00000205442	IZUMO3	0.460094	-1.12	0.46	0.0153	0.988
ENSG00000261663	ECI1-AS1	2.15846	1.11	0.63	0.0153	0.988
ENSG00000164749	HNF4G	0.482968	-1.05	0.724	0.0153	0.988
ENSG00000183778	B3GALT5	0.568015	-0.816	2.64	0.0153	0.988
ENSG00000243836	WDR86-AS1	0.575944	-0.796	2.23	0.0153	0.988
ENSG00000254585	MAGEL2	0.447513	-1.16	0.00358	0.0154	0.988
ENSG00000242531	NA	0.45376	-1.14	0.656	0.0154	0.988
ENSG00000110536	PTPMT1	0.479632	-1.06	0.877	0.0154	0.988
ENSG00000251634	NA	0.515484	-0.956	1.83	0.0155	0.988
ENSG00000157103	SLC6A1	0.583984	-0.776	2.72	0.0155	0.988
ENSG00000145975	FAM217A	0.538493	-0.893	1.62	0.0155	0.988
ENSG00000185518	SV2B	0.56175	-0.832	1.86	0.0155	0.988
ENSG00000181785	OR5AS1	0.504526	-0.987	1.09	0.0156	0.988
ENSG00000214650	LOC105370047	1.87514	0.907	1.62	0.0156	0.988
ENSG00000183242	WT1-AS	0.533293	-0.907	1.51	0.0156	0.988
ENSG00000241399	CD302	0.599986	-0.737	4.23	0.0156	0.988
ENSG00000231766	MTCO2P5	0.552865	-0.855	1.53	0.0156	0.988
ENSG00000248455	LINC02217	0.551717	-0.858	2.11	0.0156	0.988
ENSG00000129951	PLPPR3	0.444421	-1.17	0.454	0.0157	0.988
ENSG00000227706	NA	0.577143	-0.793	2.57	0.0157	0.988
ENSG00000121481	RNF2	0.603322	-0.729	4.55	0.0157	0.988
ENSG00000008324	SS18L2	0.583175	-0.778	2.81	0.0158	0.989
ENSG00000119973	PRLHR	0.510506	-0.97	1.06	0.0159	0.989
ENSG00000257704	INAFM1	0.520511	-0.942	1.34	0.016	0.989
ENSG00000273079	GRIN2B	0.594604	-0.75	3.86	0.016	0.989
ENSG00000184022	OR2T10	0.460094	-1.12	0.472	0.016	0.989
ENSG00000270159	LOC101928557	2.34567	1.23	0.401	0.016	0.989
ENSG00000223566	TNRC18P2	0.496546	-1.01	0.927	0.016	0.989
ENSG00000291153	LINC01372	0.594192	-0.751	3.34	0.0161	0.989
ENSG00000263477	NA	0.496546	-1.01	1.17	0.0161	0.989
ENSG00000179057	IGSF22	1.78386	0.835	2.17	0.0161	0.989
ENSG00000164758	MED30	0.580352	-0.785	3	0.0162	0.992
ENSG00000255393	OOSP4B	0.444421	-1.17	0.0777	0.0163	0.992
ENSG00000224083	MTCO1P11	0.583984	-0.776	3.08	0.0163	0.993
ENSG00000225920	NA	0.588861	-0.764	2.99	0.0164	0.998
ENSG00000132681	ATP1A4	0.582367	-0.78	2.52	0.0166	1
ENSG00000180329	CCDC43	0.574747	-0.799	2.8	0.0167	1
ENSG00000243896	OR2A7	0.504526	-0.987	0.955	0.0168	1
ENSG00000164683	HEY1	0.523405	-0.934	1.14	0.0168	1
ENSG00000177340	FLJ13224	0.52268	-0.936	1.56	0.0169	1
ENSG00000250579	ADAMTS16-DT	0.466516	-1.1	0.91	0.0169	1
ENSG00000270069	NA	0.526316	-0.926	1.3	0.0169	1
ENSG00000111962	UST	0.605836	-0.723	3.72	0.017	1
ENSG00000147113	DIPK2B	0.534403	-0.904	0.589	0.0171	1
ENSG00000125675	GRIA3	0.544876	-0.876	1.29	0.0171	1
ENSG00000168453	HR	0.562139	-0.831	1.82	0.0172	1
ENSG00000261678	SCRT1	0.441351	-1.18	0.119	0.0172	1
ENSG00000158014	SLC30A2	0.479632	-1.06	0.579	0.0173	1
ENSG00000156469	MTERF3	0.599986	-0.737	3.4	0.0173	1
ENSG00000120210	INSL6	0.587231	-0.768	2.82	0.0173	1
ENSG00000255804	OR6J1	0.45376	-1.14	0.309	0.0173	1
ENSG00000057663	ATG5	0.605417	-0.724	4.55	0.0173	1
ENSG00000272953	NA	0.515127	-0.957	1.12	0.0173	1
ENSG00000167397	VKORC1	0.564091	-0.826	2.07	0.0174	1
ENSG00000171320	ESCO2	1.8	0.848	2.3	0.0174	1
ENSG00000273284	NA	0.592957	-0.754	3.13	0.0175	1
ENSG00000267250	NA	0.463294	-1.11	0.316	0.0175	1
ENSG00000230987	LOC647132	0.444421	-1.17	0.239	0.0175	1
ENSG00000288349	NA	2.02792	1.02	0.742	0.0176	1
ENSG00000198822	GRM3	0.521594	-0.939	1.13	0.0176	1
ENSG00000126821	SGPP1	0.607097	-0.72	4.51	0.0176	1
ENSG00000221883	NA	0.515484	-0.956	1.24	0.0176	1
ENSG00000280120	NA	0.544499	-0.877	1.79	0.0176	1
ENSG00000102854	MSLN	0.450625	-1.15	0.396	0.0176	1
ENSG00000285553	NA	0.441351	-1.18	0.223	0.0177	1
ENSG00000272398	CD24	0.59957	-0.738	3.79	0.0177	1
ENSG00000234929	NA	0.469761	-1.09	0.389	0.0178	1
ENSG00000266962	HSD17B1-AS1	1.80375	0.851	1.82	0.0179	1
ENSG00000223642	NA	0.599986	-0.737	3.34	0.018	1
ENSG00000265511	NA	2.05623	1.04	0.713	0.018	1
ENSG00000177182	CLVS1	1.83274	0.874	1.98	0.018	1
ENSG00000236274	NA	1.94261	0.958	1.08	0.018	1
ENSG00000284196	NA	0.558256	-0.841	1.97	0.018	1
ENSG00000155511	GRIA1	0.575944	-0.796	2.49	0.018	1
ENSG00000126790	L3HYPDH	0.598739	-0.74	3.46	0.0181	1
ENSG00000150456	EEF1AKMT1	0.525586	-0.928	1.34	0.0183	1
ENSG00000177590	GIMAP3P	0.486327	-1.04	0.911	0.0183	1
ENSG00000138650	PCDH10	0.501041	-0.997	1.25	0.0184	1
ENSG00000158716	DUSP23	0.571965	-0.806	2.45	0.0184	1
ENSG00000223117	NA	0.562919	-0.829	1.58	0.0185	1
ENSG00000143653	SCCPDH	0.594604	-0.75	3.07	0.0186	1
ENSG00000288013	LOC105369576	0.496546	-1.01	0.834	0.0186	1
ENSG00000237347	NA	1.81504	0.86	1.69	0.0187	1
ENSG00000168314	MOBP	0.559806	-0.837	2.15	0.0187	1
ENSG00000235641	NA	1.77522	0.828	2.15	0.0187	1
ENSG00000224924	LINC00320	0.570382	-0.81	2.1	0.0188	1
ENSG00000224080	NA	0.460094	-1.12	0.602	0.0188	1
ENSG00000182263	FIGN	0.538493	-0.893	1.41	0.0189	1
ENSG00000289472	NA	0.568015	-0.816	1.77	0.019	1
ENSG00000168874	ATOH8	1.76052	0.816	2.27	0.019	1
ENSG00000129354	AP1M2	1.9711	0.979	0.924	0.019	1
ENSG00000211771	TRBJ2-7	0.530344	-0.915	1.3	0.0191	1
ENSG00000233401	PRKAR1AP1	1.98481	0.989	0.978	0.0191	1
ENSG00000260810	NA	0.482968	-1.05	0.692	0.0191	1
ENSG00000234788	HSPA8P3	2.07053	1.05	0.754	0.0191	1
ENSG00000282980	NA	0.569592	-0.812	2.24	0.0192	1
ENSG00000287996	LOC124903236	0.536258	-0.899	1.5	0.0193	1
ENSG00000289278	NA	0.517991	-0.949	1.22	0.0193	1
ENSG00000274270	NA	0.493116	-1.02	0.657	0.0193	1
ENSG00000185303	SFTPA2	0.493116	-1.02	0.292	0.0194	1
ENSG00000260784	NA	2.34567	1.23	-0.0144	0.0194	1
ENSG00000225539	LINC01821	0.548666	-0.866	1.63	0.0194	1
ENSG00000111404	RERGL	0.463294	-1.11	0.603	0.0195	1
ENSG00000285095	LOC112268208	1.74957	0.807	2.61	0.0196	1
ENSG00000169894	MUC3A	0.596668	-0.745	5.58	0.0196	1
ENSG00000065548	ZC3H15	0.61132	-0.71	4.75	0.0197	1
ENSG00000164252	AGGF1	0.605836	-0.723	3.55	0.0197	1
ENSG00000198570	RD3	0.473029	-1.08	0.543	0.0197	1
ENSG00000149634	SPATA25	0.486327	-1.04	0.678	0.0197	1
ENSG00000199135	MIR101-1	0.548286	-0.867	1.31	0.0198	1
ENSG00000005108	THSD7A	0.586417	-0.77	2.34	0.0198	1
ENSG00000249019	NA	1.89868	0.925	1.36	0.0199	1
ENSG00000185559	DLK1	0.537375	-0.896	1.58	0.0199	1
ENSG00000242816	NA	0.426317	-1.23	0.23	0.0199	1
ENSG00000144278	GALNT13	0.556325	-0.846	1.63	0.02	1
ENSG00000224968	LINC01645	0.473029	-1.08	0.422	0.02	1
ENSG00000215417	MIR17HG	0.59791	-0.742	3.06	0.02	1
ENSG00000224885	NA	1.91853	0.94	1.06	0.0202	1
ENSG00000172061	LRRC15	0.496546	-1.01	1.06	0.0202	1
ENSG00000280304	NA	0.493116	-1.02	0.646	0.0202	1
ENSG00000268903	NA	0.544876	-0.876	1.49	0.0204	1
ENSG00000052723	SIKE1	0.608783	-0.716	5.29	0.0204	1
ENSG00000288988	NA	0.493116	-1.02	0.644	0.0205	1
ENSG00000176771	NCKAP5	0.566835	-0.819	1.86	0.0205	1
ENSG00000285851	NA	0.614293	-0.703	3.68	0.0206	1
ENSG00000273230	NA	1.77892	0.831	1.72	0.0207	1
ENSG00000273117	NA	2.01391	1.01	0.971	0.0208	1
ENSG00000269066	NA	2.08493	1.06	0.705	0.0208	1
ENSG00000134762	DSC3	0.546768	-0.871	1.5	0.021	1
ENSG00000173208	ABCD2	0.609205	-0.715	4.99	0.021	1
ENSG00000068078	FGFR3	0.512989	-0.963	1.09	0.021	1
ENSG00000100744	GSKIP	0.613442	-0.705	3.84	0.021	1
ENSG00000079308	TNS1	1.71713	0.78	7.07	0.021	1
ENSG00000250198	NA	0.496546	-1.01	0.891	0.021	1
ENSG00000277151	NA	0.61005	-0.713	3.28	0.021	1
ENSG00000254330	NA	0.426317	-1.23	-0.121	0.0211	1
ENSG00000228369	TXNDC12-AS1	0.51086	-0.969	1.19	0.0211	1
ENSG00000279513	NA	0.514057	-0.96	1.25	0.0211	1
ENSG00000154856	APCDD1	1.78633	0.837	1.88	0.0211	1
ENSG00000284430	NA	0.476319	-1.07	0.506	0.0213	1
ENSG00000154165	GPR15	0.604997	-0.725	3.63	0.0213	1
ENSG00000179902	CFAP276	2.04202	1.03	0.858	0.0213	1
ENSG00000198546	ZNF511	0.547526	-0.869	1.59	0.0213	1
ENSG00000099800	TIMM13	0.604578	-0.726	3.05	0.0214	1
ENSG00000261505	NA	1.96837	0.977	0.975	0.0214	1
ENSG00000198597	ZNF536	0.53812	-0.894	1.56	0.0214	1
ENSG00000179796	LRRC3B	0.574747	-0.799	1.65	0.0215	1
ENSG00000080947	CROCCP3	0.450625	-1.15	0.0835	0.0215	1
ENSG00000260750	NA	0.588861	-0.764	2.54	0.0216	1
ENSG00000084674	APOB	0.575944	-0.796	2.09	0.0216	1
ENSG00000120088	LINC02210-CRHR1	0.5	-1	0.506	0.0216	1
ENSG00000230967	NA	0.45376	-1.14	0.177	0.0218	1
ENSG00000285730	NA	0.590496	-0.76	2.47	0.0218	1
ENSG00000260807	CEROX1	0.595428	-0.748	2.45	0.0218	1
ENSG00000124802	EEF1E1	0.533293	-0.907	1.5	0.0218	1
ENSG00000226318	RPS3AP38	0.58927	-0.763	2.38	0.0219	1
ENSG00000197410	DCHS2	0.573156	-0.803	1.99	0.0219	1
ENSG00000276931	NA	0.548286	-0.867	1.42	0.0219	1
ENSG00000259225	LINC02345	0.521594	-0.939	1.01	0.022	1
ENSG00000154096	THY1	0.55594	-0.847	1.37	0.022	1
ENSG00000145864	GABRB2	0.580352	-0.785	2.21	0.022	1
ENSG00000261949	GFY	0.57995	-0.786	2.06	0.0221	1
ENSG00000129682	FGF13	0.589678	-0.762	2.22	0.0221	1
ENSG00000231233	CFAP58-DT	1.86348	0.898	1.55	0.0221	1
ENSG00000136521	NDUFB5	0.613017	-0.706	3.64	0.0221	1
ENSG00000286627	NA	0.531816	-0.911	1.05	0.0222	1
ENSG00000237626	NA	0.544121	-0.878	1.32	0.0222	1
ENSG00000050628	PTGER3	0.582367	-0.78	2.06	0.0223	1
ENSG00000286584	NA	0.577143	-0.793	2.15	0.0223	1
ENSG00000144228	SPOPL	0.591726	-0.757	6.74	0.0223	1
ENSG00000204655	MOG	0.496546	-1.01	0.746	0.0224	1
ENSG00000270225	MTCO2P22	0.466516	-1.1	0.224	0.0224	1
ENSG00000175857	GAPT	0.615572	-0.7	5.43	0.0224	1
ENSG00000279091	NA	0.543744	-0.879	1.35	0.0224	1
ENSG00000162951	LRRTM1	0.503478	-0.99	0.788	0.0224	1
ENSG00000236064	LOC101928335	1.80375	0.851	1.5	0.0225	1
ENSG00000185960	SHOX	0.557097	-0.844	1.57	0.0225	1
ENSG00000279636	LINC00216	0.583579	-0.777	2.45	0.0225	1
ENSG00000226581	LINC02848	0.543744	-0.879	1.31	0.0227	1
ENSG00000152977	ZIC1	0.504176	-0.988	0.764	0.0227	1
ENSG00000250130	NA	0.595428	-0.748	2.5	0.0227	1
ENSG00000233821	NA	0.444421	-1.17	0.172	0.0228	1
ENSG00000236863	RPL23AP23	1.85318	0.89	1.57	0.0228	1
ENSG00000181085	MAPK15	0.534033	-0.905	0.919	0.0229	1
ENSG00000212445	LOC124900379	0.505576	-0.984	0.6	0.023	1
ENSG00000270061	NA	0.528143	-0.921	1.35	0.0231	1
ENSG00000253088	NA	0.532185	-0.91	1.12	0.0231	1
ENSG00000050165	DKK3	1.79378	0.843	1.94	0.0231	1
ENSG00000267392	LOC124900424	0.482968	-1.05	0.446	0.0233	1
ENSG00000236333	NA	0.590087	-0.761	2.49	0.0234	1
ENSG00000283994	NA	0.620714	-0.688	3.94	0.0234	1
ENSG00000250166	NA	0.507683	-0.978	0.859	0.0234	1
ENSG00000253642	NA	0.447513	-1.16	-0.0228	0.0234	1
ENSG00000283459	NA	0.502432	-0.993	0.694	0.0235	1
ENSG00000279121	NA	0.476319	-1.07	0.298	0.0235	1
ENSG00000135472	FAIM2	0.578745	-0.789	1.87	0.0236	1
ENSG00000270589	NA	0.609205	-0.715	3.04	0.0236	1
ENSG00000275198	NA	2.09943	1.07	0.783	0.0236	1
ENSG00000139826	ABHD13	0.615572	-0.7	5.2	0.0236	1
ENSG00000172172	MRPL13	0.605417	-0.724	3.07	0.0238	1
ENSG00000187772	LIN28B	0.473029	-1.08	0.897	0.0238	1
ENSG00000179387	ELMOD2	0.618566	-0.693	4.75	0.0239	1
ENSG00000164654	MIOS	0.620284	-0.689	4.77	0.0239	1
ENSG00000229431	NA	1.79005	0.84	1.68	0.024	1
ENSG00000261366	MANEA-DT	0.594192	-0.751	2.63	0.024	1
ENSG00000144827	ABHD10	0.621575	-0.686	4.27	0.024	1
ENSG00000211845	TRAJ44	0.572759	-0.804	1.91	0.024	1
ENSG00000121904	CSMD2	0.607518	-0.719	2.89	0.024	1
ENSG00000272549	LINC02538	0.5	-1	0.64	0.024	1
ENSG00000136783	NIPSNAP3A	0.615572	-0.7	3.49	0.0241	1
ENSG00000226567	LINC00606	0.482968	-1.05	0.492	0.0242	1
ENSG00000115947	ORC4	0.616426	-0.698	5.41	0.0242	1
ENSG00000259349	NA	2.05623	1.04	0.194	0.0242	1
ENSG00000243704	RN7SL105P	1.9917	0.994	0.239	0.0243	1
ENSG00000286869	NA	0.493116	-1.02	0.596	0.0243	1
ENSG00000249346	LINC01016	0.507331	-0.979	0.683	0.0243	1
ENSG00000254019	SLC45A4-AS1	1.90528	0.93	0.792	0.0243	1
ENSG00000154642	C21orf91	0.614719	-0.702	5.44	0.0244	1
ENSG00000197085	NPSR1-AS1	0.517632	-0.95	0.864	0.0244	1
ENSG00000001036	FUCA2	0.618566	-0.693	3.46	0.0246	1
ENSG00000203786	KPRP	0.501388	-0.996	0.748	0.0246	1
ENSG00000273353	NA	0.50698	-0.98	0.676	0.0246	1
ENSG00000108018	SORCS1	0.569592	-0.812	1.99	0.0247	1
ENSG00000264678	MIR3140	0.553632	-0.853	1.39	0.0247	1
ENSG00000258779	LOHAN2	0.555554	-0.848	1.63	0.0247	1
ENSG00000278275	NA	0.577543	-0.792	2.01	0.0247	1
ENSG00000182389	CACNB4	0.624598	-0.679	4.55	0.0247	1
ENSG00000273340	NA	1.70055	0.766	2.15	0.0247	1
ENSG00000233746	LINC00656	1.96837	0.977	0.668	0.0248	1
ENSG00000139648	KRT71	0.463294	-1.11	0.118	0.0248	1
ENSG00000145721	LIX1	0.618138	-0.694	3.29	0.0248	1
ENSG00000158092	NCK1	0.623733	-0.681	4.69	0.0248	1
ENSG00000276842	NA	0.595841	-0.747	2.33	0.0248	1
ENSG00000183248	PRR36	0.566049	-0.821	1.45	0.0249	1
ENSG00000278291	NA	0.466516	-1.1	0.619	0.0249	1
ENSG00000230148	HOXB-AS1	0.568803	-0.814	1.65	0.0249	1
ENSG00000169436	COL22A1	0.596254	-0.746	2.54	0.0251	1
ENSG00000038295	TLL1	0.543744	-0.879	1.4	0.0251	1
ENSG00000285561	NA	0.48971	-1.03	0.689	0.0252	1
ENSG00000267594	NA	0.438303	-1.19	-0.121	0.0253	1
ENSG00000274943	NA	0.501388	-0.996	0.494	0.0253	1
ENSG00000162426	SLC45A1	2.08493	1.06	0.349	0.0254	1
ENSG00000236154	LOC101929021	2.28153	1.19	-0.158	0.0254	1
ENSG00000163638	ADAMTS9	0.569987	-0.811	2.07	0.0254	1
ENSG00000118492	ADGB	0.569197	-0.813	1.76	0.0254	1
ENSG00000132613	MTSS2	2.17347	1.12	0.665	0.0254	1
ENSG00000185070	FLRT2	0.610897	-0.711	3.12	0.0255	1
ENSG00000283297	TEX52	1.78386	0.835	1.61	0.0255	1
ENSG00000278740	NA	1.89605	0.923	0.763	0.0258	1
ENSG00000134940	ACRV1	2.08493	1.06	0.414	0.0258	1
ENSG00000240563	L1TD1	0.559031	-0.839	1.45	0.0258	1
ENSG00000129538	RNASE1	2.09943	1.07	0.384	0.0259	1
ENSG00000171564	FGB	0.496546	-1.01	0.712	0.0259	1
ENSG00000256268	NA	0.515484	-0.956	0.975	0.0261	1
ENSG00000175264	CHST1	0.48971	-1.03	0.63	0.0261	1
ENSG00000250189	NA	0.571965	-0.806	1.93	0.0261	1
ENSG00000250266	LINC01612	0.435275	-1.2	0.0656	0.0263	1
ENSG00000227523	RPS20P15	0.537002	-0.897	1.15	0.0264	1
ENSG00000018236	CNTN1	0.541488	-0.885	1.45	0.0264	1
ENSG00000287149	NA	0.577943	-0.791	1.88	0.0265	1
ENSG00000123612	ACVR1C	0.606677	-0.721	2.71	0.0265	1
ENSG00000187546	AGMO	0.566835	-0.819	1.41	0.0266	1
ENSG00000273160	NA	1.66324	0.734	2.49	0.0266	1
ENSG00000234721	LINC02092	1.96428	0.974	1.28	0.0267	1
ENSG00000237734	NA	0.51871	-0.947	0.701	0.0268	1
ENSG00000262870	NA	0.578344	-0.79	1.66	0.0268	1
ENSG00000130821	SLC6A8	1.59438	0.673	5.31	0.0268	1
ENSG00000134590	RTL8C	0.613442	-0.705	2.78	0.0268	1
ENSG00000240012	SLC9A9-AS1	0.565265	-0.823	1.57	0.0268	1
ENSG00000227688	HNRNPA3P2	1.84805	0.886	1.35	0.0269	1
ENSG00000287544	NA	0.515842	-0.955	0.935	0.0269	1
ENSG00000277450	NA	0.479632	-1.06	0.307	0.0269	1
ENSG00000135722	FBXL8	0.582771	-0.779	2.01	0.0269	1
ENSG00000145362	ANK2	0.621144	-0.687	3.95	0.027	1
ENSG00000285838	NA	0.466516	-1.1	0.204	0.027	1
ENSG00000096968	JAK2	0.601235	-0.734	6.93	0.0271	1
ENSG00000214691	LINC01913	0.551717	-0.858	1.59	0.0271	1
ENSG00000211841	TRAJ48	1.80751	0.854	1.41	0.0271	1
ENSG00000100216	TOMM22	0.631126	-0.664	4.56	0.0271	1
ENSG00000231707	NA	1.86865	0.902	1.16	0.0271	1
ENSG00000226715	LINC01709	0.479632	-1.06	0.148	0.0271	1
ENSG00000254519	LOC100507384	0.549427	-0.864	1.7	0.0271	1
ENSG00000162438	CTRC	2.01391	1.01	0.874	0.0272	1
ENSG00000261474	NA	1.85189	0.889	1.41	0.0272	1
ENSG00000253301	LINC01606	0.606677	-0.721	2.57	0.0272	1
ENSG00000211810	TRAV29DV5	0.529609	-0.917	1.2	0.0272	1
ENSG00000211869	TRAJ20	0.591316	-0.758	2.14	0.0272	1
ENSG00000112837	TBX18	0.54601	-0.873	1.31	0.0273	1
ENSG00000119698	PPP4R4	0.593368	-0.753	2.17	0.0273	1
ENSG00000252759	NA	0.570382	-0.81	1.57	0.0273	1
ENSG00000073067	CYP2W1	0.48971	-1.03	0.526	0.0274	1
ENSG00000071243	ING3	0.629815	-0.667	4.54	0.0275	1
ENSG00000197467	COL13A1	1.60547	0.683	3.41	0.0275	1
ENSG00000227619	LOC105376292	2.20381	1.14	0.386	0.0275	1
ENSG00000234718	RPL23AP51	0.592136	-0.756	2.3	0.0277	1
ENSG00000085274	MYNN	0.627636	-0.672	4.26	0.0277	1
ENSG00000211799	TRAV19	0.574747	-0.799	1.71	0.0277	1
ENSG00000224467	NA	0.500347	-0.999	0.695	0.0277	1
ENSG00000271590	NA	1.97247	0.98	0.724	0.0278	1
ENSG00000164418	GRIK2	0.609628	-0.714	2.85	0.0278	1
ENSG00000176928	GCNT4	0.627201	-0.673	4.96	0.0278	1
ENSG00000234770	NA	2.20381	1.14	0.42	0.0278	1
ENSG00000180828	BHLHE22	0.479632	-1.06	0.335	0.0278	1
ENSG00000155816	FMN2	0.603322	-0.729	2.92	0.0278	1
ENSG00000256019	TAS2R63P	0.545254	-0.875	1.4	0.0279	1
ENSG00000241217	RN7SL809P	0.460094	-1.12	0.326	0.028	1
ENSG00000229728	NA	0.565265	-0.823	1.61	0.0281	1
ENSG00000206579	XKR4	0.583984	-0.776	2.07	0.0281	1
ENSG00000144406	UNC80	0.613017	-0.706	2.88	0.0281	1
ENSG00000006576	PHTF2	0.620284	-0.689	5.67	0.0281	1
ENSG00000279265	NA	0.515127	-0.957	0.482	0.0282	1
ENSG00000275401	NA	0.525586	-0.928	0.763	0.0282	1
ENSG00000168702	LRP1B	0.612168	-0.708	2.72	0.0282	1
ENSG00000286637	NA	0.486327	-1.04	0.624	0.0282	1
ENSG00000291182	NA	0.521233	-0.94	0.438	0.0283	1
ENSG00000165092	ALDH1A1	0.63244	-0.661	4.08	0.0283	1
ENSG00000097096	SYDE2	0.60794	-0.718	2.63	0.0286	1
ENSG00000289430	NA	0.51943	-0.945	1	0.0287	1
ENSG00000236373	LINC02653	0.486327	-1.04	0.4	0.0287	1
ENSG00000278661	TRAJ37	0.579146	-0.788	1.82	0.0287	1
ENSG00000248515	LOC105374511	0.537002	-0.897	0.844	0.0288	1
ENSG00000185904	LINC00839	0.535515	-0.901	1.02	0.0288	1
ENSG00000136378	ADAMTS7	0.588046	-0.766	1.93	0.0288	1
ENSG00000023445	BIRC3	0.601652	-0.733	6.92	0.0288	1
ENSG00000141622	ARK2C	1.58118	0.661	3.9	0.0288	1
ENSG00000131095	GFAP	0.57995	-0.786	1.85	0.0289	1
ENSG00000289093	NA	0.514057	-0.96	0.554	0.0289	1
ENSG00000151276	MAGI1	0.607097	-0.72	2.49	0.029	1
ENSG00000239465	NA	0.501388	-0.996	0.506	0.0291	1
ENSG00000133641	RLIG1	0.630689	-0.665	3.76	0.0292	1
ENSG00000128591	FLNC	0.599155	-0.739	1.95	0.0293	1
ENSG00000205981	DNAJC19	0.631564	-0.663	4.47	0.0293	1
ENSG00000280399	NA	0.543367	-0.88	1.27	0.0293	1
ENSG00000243064	NA	2.21914	1.15	-0.0122	0.0293	1
ENSG00000272138	LINC01607	0.476319	-1.07	0.321	0.0294	1
ENSG00000184408	KCND2	0.510152	-0.971	0.486	0.0295	1
ENSG00000236172	MIR7515HG	0.560583	-0.835	1.56	0.0296	1
ENSG00000273951	NA	0.52268	-0.936	0.666	0.0296	1
ENSG00000068615	REEP1	0.604997	-0.725	2.26	0.0296	1
ENSG00000163281	GNPDA2	0.632002	-0.662	4.31	0.0297	1
ENSG00000180917	CMTR2	0.629379	-0.668	5.22	0.0298	1
ENSG00000269102	NA	1.805	0.852	1.33	0.0298	1
ENSG00000230521	NA	0.575146	-0.798	1.41	0.0298	1
ENSG00000231013	SCTR-AS1	0.517274	-0.951	0.863	0.0298	1
ENSG00000224404	NA	0.55594	-0.847	1.35	0.03	1
ENSG00000235079	NA	0.564482	-0.825	1.67	0.03	1
ENSG00000244060	NA	2.04202	1.03	0.34	0.0302	1
ENSG00000120280	TASL	0.634635	-0.656	3.95	0.0302	1
ENSG00000279088	NA	0.615999	-0.699	2.99	0.0302	1
ENSG00000105509	HAS1	1.88688	0.916	1.19	0.0302	1
ENSG00000100764	PSMC1	0.633756	-0.658	3.86	0.0303	1
ENSG00000213104	NA	2.23457	1.16	-0.254	0.0303	1
ENSG00000240399	RPL37P19	0.532923	-0.908	1.18	0.0303	1
ENSG00000205269	TMEM170B	0.623301	-0.682	5.87	0.0304	1
ENSG00000124678	TCP11	0.543367	-0.88	0.91	0.0304	1
ENSG00000197140	ADAM32	0.58156	-0.782	1.87	0.0304	1
ENSG00000115194	SLC30A3	0.562919	-0.829	1.39	0.0305	1
ENSG00000239964	RN7SL748P	1.9711	0.979	0.861	0.0305	1
ENSG00000024422	EHD2	0.543744	-0.879	1.07	0.0305	1
ENSG00000147604	RPL7	0.615999	-0.699	6.36	0.0305	1
ENSG00000287693	LOC105372188	0.526681	-0.925	1.11	0.0305	1
ENSG00000170448	NFXL1	0.634635	-0.656	4.68	0.0305	1
ENSG00000233337	UBE2FP3	0.569197	-0.813	1.55	0.0305	1
ENSG00000205497	OR51A4	0.493116	-1.02	0.425	0.0306	1
ENSG00000115504	EHBP1	0.635075	-0.655	4.47	0.0306	1
ENSG00000264421	NA	0.538493	-0.893	0.901	0.0307	1
ENSG00000283064	NA	1.93724	0.954	1.05	0.0307	1
ENSG00000279118	NA	1.99723	0.998	0.395	0.0308	1
ENSG00000176387	HSD11B2	1.69584	0.762	2.32	0.0308	1
ENSG00000206538	VGLL3	0.58156	-0.782	1.61	0.0308	1
ENSG00000143498	TAF1A	0.619854	-0.69	3.02	0.0309	1
ENSG00000188153	COL4A5	0.588046	-0.766	1.59	0.0309	1
ENSG00000258034	NA	0.542615	-0.882	0.97	0.0309	1
ENSG00000255529	POLR2M	0.633756	-0.658	4.11	0.031	1
ENSG00000230910	NA	0.580754	-0.784	1.59	0.031	1
ENSG00000242094	NA	0.635957	-0.653	3.9	0.031	1
ENSG00000156110	ADK	0.636839	-0.651	4.77	0.0311	1
ENSG00000112041	TULP1	0.549427	-0.864	1.01	0.0311	1
ENSG00000267234	NA	1.86865	0.902	1.04	0.0311	1
ENSG00000198723	SAXO5	0.555554	-0.848	1.29	0.0312	1
ENSG00000248690	LOC124906789	0.530344	-0.915	0.946	0.0312	1
ENSG00000170946	DNAJC24	0.636397	-0.652	4.39	0.0313	1
ENSG00000167196	FBXO22	0.634635	-0.656	4.94	0.0313	1
ENSG00000163623	NKX6-1	0.541863	-0.884	0.918	0.0313	1
ENSG00000147041	SYTL5	0.507683	-0.978	0.152	0.0313	1
ENSG00000144744	UBA3	0.626767	-0.674	5.65	0.0313	1
ENSG00000211778	TRAV4	0.569987	-0.811	1.76	0.0314	1
ENSG00000205593	DENND6B	1.64035	0.714	2.47	0.0314	1
ENSG00000101276	SLC52A3	1.96837	0.977	0.844	0.0315	1
ENSG00000179136	LINC00670	0.567228	-0.818	1.53	0.0315	1
ENSG00000170419	VSTM2A	0.579146	-0.788	1.89	0.0316	1
ENSG00000198753	PLXNB3	0.523768	-0.933	0.644	0.0317	1
ENSG00000145715	RASA1	0.611744	-0.709	6.68	0.0317	1
ENSG00000171552	BCL2L1	1.65979	0.731	7.23	0.0317	1
ENSG00000257762	LINC02401	0.539614	-0.89	1.27	0.0318	1
ENSG00000176040	TMPRSS7	0.548286	-0.867	1.04	0.0318	1
ENSG00000267563	NA	1.88557	0.915	0.793	0.0318	1
ENSG00000256706	NA	1.72309	0.785	1.94	0.032	1
ENSG00000183978	COA3	0.627636	-0.672	3.02	0.032	1
ENSG00000286696	NA	1.74594	0.804	1.89	0.032	1
ENSG00000254789	NA	2.05623	1.04	0.889	0.0321	1
ENSG00000114120	SLC25A36	0.627201	-0.673	5.63	0.0321	1
ENSG00000162368	CMPK1	0.626332	-0.675	5.72	0.0322	1
ENSG00000164934	DCAF13	0.63728	-0.65	4.64	0.0323	1
ENSG00000184058	TBX1	2.05623	1.04	0.671	0.0323	1
ENSG00000248408	NA	0.506277	-0.982	0.761	0.0323	1
ENSG00000100196	KDELR3	0.632002	-0.662	3.47	0.0324	1
ENSG00000247011	NA	0.522318	-0.937	0.66	0.0324	1
ENSG00000225764	P3H2-AS1	0.5	-1	0.458	0.0324	1
ENSG00000278156	TSC22D1-AS1	0.593368	-0.753	1.83	0.0325	1
ENSG00000163424	TEX55	2.21914	1.15	0.23	0.0325	1
ENSG00000273245	NA	0.573156	-0.803	1.57	0.0326	1
ENSG00000230433	NA	0.571569	-0.807	1.54	0.0328	1
ENSG00000125703	ATG4C	0.634196	-0.657	3.8	0.0329	1
ENSG00000264573	RN7SL15P	0.524495	-0.931	0.608	0.0329	1
ENSG00000084453	SLCO1A2	0.595428	-0.748	2.09	0.0329	1
ENSG00000218313	NA	0.635075	-0.655	3.37	0.0331	1
ENSG00000290326	NA	0.57995	-0.786	1.84	0.0331	1
ENSG00000184500	PROS1	0.613442	-0.705	2.04	0.0331	1
ENSG00000256981	TAS2R18P	0.626767	-0.674	3.35	0.0331	1
ENSG00000158578	ALAS2	1.77276	0.826	9.31	0.0331	1
ENSG00000285184	NA	0.593368	-0.753	1.65	0.0332	1
ENSG00000257303	NA	1.9	0.926	0.893	0.0334	1
ENSG00000168903	BTNL3	1.8025	0.85	1.93	0.0334	1
ENSG00000257284	NA	0.64038	-0.643	4.08	0.0335	1
ENSG00000277728	NA	1.84548	0.884	0.843	0.0335	1
ENSG00000229214	LINC00242	0.460094	-1.12	-0.147	0.0335	1
ENSG00000267454	ZNF582-DT	0.559419	-0.838	1.35	0.0337	1
ENSG00000072182	ASIC4	0.589678	-0.762	1.87	0.0337	1
ENSG00000058729	RIOK2	0.640824	-0.642	4.28	0.0337	1
ENSG00000261346	NA	1.81882	0.863	1.1	0.0337	1
ENSG00000140006	WDR89	0.63244	-0.661	3.17	0.0338	1
ENSG00000127720	METTL25	0.640824	-0.642	4	0.0339	1
ENSG00000138376	BARD1	0.64038	-0.643	4.21	0.0339	1
ENSG00000277559	NA	0.541112	-0.886	0.475	0.0339	1
ENSG00000234425	NA	1.89737	0.924	0.801	0.0339	1
ENSG00000258162	NA	0.570382	-0.81	1.53	0.0339	1
ENSG00000227582	ADGRF5P1	0.546389	-0.872	0.484	0.034	1
ENSG00000162639	HENMT1	0.637722	-0.649	3.82	0.034	1
ENSG00000254463	PPIAP41	0.624165	-0.68	2.88	0.0341	1
ENSG00000104231	ZFAND1	0.638607	-0.647	4.01	0.0341	1
ENSG00000115350	POLE4	0.638607	-0.647	3.53	0.0342	1
ENSG00000123094	RASSF8	0.571965	-0.806	1.44	0.0342	1
ENSG00000167005	NUDT21	0.63905	-0.646	3.88	0.0344	1
ENSG00000133742	CA1	1.57462	0.655	5.15	0.0344	1
ENSG00000225762	NA	0.517274	-0.951	0.784	0.0344	1
ENSG00000178460	MCMDC2	0.581157	-0.783	1.86	0.0344	1
ENSG00000172350	ABCG4	0.560583	-0.835	1.28	0.0345	1
ENSG00000232044	NA	0.619424	-0.691	2.65	0.0345	1
ENSG00000237973	MTCO1P12	1.74957	0.807	1.39	0.0345	1
ENSG00000235217	TSPY26P	0.611744	-0.709	2.37	0.0346	1
ENSG00000242147	LINC02677	0.572759	-0.804	1.44	0.0346	1
ENSG00000288890	NA	0.50874	-0.975	0.681	0.0346	1
ENSG00000240793	NA	1.85703	0.893	0.905	0.0347	1
ENSG00000253731	PCDHGA6	0.575146	-0.798	1.51	0.0347	1
ENSG00000176170	SPHK1	0.615146	-0.701	2.54	0.0348	1
ENSG00000260777	NA	0.527777	-0.922	0.567	0.0348	1
ENSG00000160791	CCR5	0.641268	-0.641	4.75	0.0348	1
ENSG00000144401	METTL21A	0.642158	-0.639	4.76	0.035	1
ENSG00000279043	NA	0.473029	-1.08	0.191	0.035	1
ENSG00000050820	BCAR1	0.583984	-0.776	1.49	0.035	1
ENSG00000077458	FAM76B	0.638607	-0.647	5.06	0.0351	1
ENSG00000174099	MSRB3	0.632002	-0.662	2.78	0.0352	1
ENSG00000104312	RIPK2	0.643495	-0.636	4.25	0.0353	1
ENSG00000272483	NA	0.528509	-0.92	0.309	0.0353	1
ENSG00000256748	NA	0.517274	-0.951	0.545	0.0354	1
ENSG00000233928	NA	0.572759	-0.804	1.18	0.0354	1
ENSG00000099864	PALM	0.547906	-0.868	1.19	0.0354	1
ENSG00000065328	MCM10	1.71713	0.78	2.26	0.0355	1
ENSG00000002933	TMEM176A	0.642158	-0.639	3.37	0.0355	1
ENSG00000137876	RSL24D1	0.642603	-0.638	4.46	0.0355	1
ENSG00000177853	ZNF518A	0.627201	-0.673	6.08	0.0356	1
ENSG00000101935	AMMECR1	0.641713	-0.64	4.86	0.0356	1
ENSG00000213397	HAUS7	1.77031	0.824	1.23	0.0357	1
ENSG00000267213	DPY19L3-DT	0.532923	-0.908	1.1	0.0357	1
ENSG00000106536	POU6F2	0.601652	-0.733	2.09	0.0358	1
ENSG00000115648	MLPH	0.595016	-0.749	2.03	0.0358	1
ENSG00000165556	CDX2	0.486327	-1.04	0.544	0.0358	1
ENSG00000254266	PKIA-AS1	0.635075	-0.655	3	0.0359	1
ENSG00000289421	NA	0.514413	-0.959	0.939	0.0359	1
ENSG00000198283	OR5B21	2.04202	1.03	0.623	0.0359	1
ENSG00000171540	OTP	0.447513	-1.16	-0.157	0.0359	1
ENSG00000270111	NA	0.564482	-0.825	1.41	0.0359	1
ENSG00000149313	AASDHPPT	0.643495	-0.636	4.65	0.036	1
ENSG00000211867	TRAJ22	0.606677	-0.721	2.19	0.036	1
ENSG00000258531	NA	1.76786	0.822	1.27	0.036	1
ENSG00000240103	NA	0.525586	-0.928	0.829	0.0361	1
ENSG00000276953	TRBV12-4	0.569197	-0.813	1.4	0.0361	1
ENSG00000278905	NA	0.567228	-0.818	1.38	0.0362	1
ENSG00000081138	CDH7	0.5637	-0.827	1.44	0.0362	1
ENSG00000240370	RPL13P5	2.04202	1.03	0.245	0.0363	1
ENSG00000255216	NA	0.55594	-0.847	0.945	0.0363	1
ENSG00000114113	RBP2	1.9	0.926	0.665	0.0364	1
ENSG00000261105	LMO7-AS1	0.597496	-0.743	2.01	0.0365	1
ENSG00000215374	FAM66B	0.569197	-0.813	1.48	0.0366	1
ENSG00000164932	CTHRC1	0.576343	-0.795	1.5	0.0366	1
ENSG00000127074	RGS13	0.586824	-0.769	1.45	0.0366	1
ENSG00000236475	TRIM26BP	2.14355	1.1	0.201	0.0366	1
ENSG00000136535	TBR1	0.554785	-0.85	1.27	0.0366	1
ENSG00000288560	NA	0.486327	-1.04	0.248	0.0367	1
ENSG00000145743	FBXL17	0.643495	-0.636	5.08	0.0368	1
ENSG00000176160	HSF5	0.623733	-0.681	2.65	0.0368	1
ENSG00000231063	RPL6P6	0.58927	-0.763	1.91	0.0369	1
ENSG00000290095	NA	1.74957	0.807	1.37	0.037	1
ENSG00000166947	EPB42	1.55186	0.634	5.02	0.0371	1
ENSG00000140798	ABCC12	0.568408	-0.815	1.65	0.0371	1
ENSG00000142856	ITGB3BP	0.643941	-0.635	3.87	0.0371	1
ENSG00000173227	SYT12	0.602904	-0.73	1.99	0.0372	1
ENSG00000148690	FRA10AC1	0.642158	-0.639	4.67	0.0373	1
ENSG00000280269	NA	0.542991	-0.881	0.808	0.0373	1
ENSG00000213759	UGT2B11	0.601235	-0.734	2.56	0.0373	1
ENSG00000272368	NA	0.611744	-0.709	2.12	0.0373	1
ENSG00000187678	SPRY4	0.545632	-0.874	1.21	0.0374	1
ENSG00000114204	SERPINI2	0.508035	-0.977	0.683	0.0374	1
ENSG00000196361	ELAVL3	0.525586	-0.928	1.02	0.0374	1
ENSG00000287348	NA	0.554016	-0.852	0.829	0.0376	1
ENSG00000183598	H3C13	0.627201	-0.673	2.78	0.0376	1
ENSG00000290793	NA	0.631126	-0.664	2.76	0.0376	1
ENSG00000197044	ZNF441	0.635516	-0.654	3.42	0.0376	1
ENSG00000147889	CDKN2A	0.610897	-0.711	2.2	0.0377	1
ENSG00000211875	TRAJ14	0.620714	-0.688	2.46	0.0377	1
ENSG00000089876	DHX32	0.642603	-0.638	3.7	0.0378	1
ENSG00000241127	YAE1	0.622869	-0.683	2.47	0.0379	1
ENSG00000255226	NA	0.547147	-0.87	0.753	0.0379	1
ENSG00000237550	NA	0.621575	-0.686	2.96	0.0379	1
ENSG00000132952	USPL1	0.639493	-0.645	5.42	0.038	1
ENSG00000160207	HSF2BP	0.476319	-1.07	0.372	0.038	1
ENSG00000071991	CDH19	0.510506	-0.97	0.669	0.0381	1
ENSG00000267796	LIN37	0.566835	-0.819	1.38	0.0381	1
ENSG00000242510	NDUFB4P1	0.571173	-0.808	1.25	0.0381	1
ENSG00000152492	CCDC50	0.643049	-0.637	5.28	0.0382	1
ENSG00000165156	ZHX1	0.647073	-0.628	4.45	0.0382	1
ENSG00000165899	OTOGL	0.608783	-0.716	2.05	0.0382	1
ENSG00000166391	MOGAT2	0.550571	-0.861	1.06	0.0383	1
ENSG00000270690	NA	1.88818	0.917	0.709	0.0384	1
ENSG00000187699	C2orf88	0.640824	-0.642	5.21	0.0384	1
ENSG00000137203	TFAP2A	0.591726	-0.757	1.84	0.0385	1
ENSG00000176887	SOX11	0.56331	-0.828	1.42	0.0385	1
ENSG00000171595	DNAI2	0.577943	-0.791	1.41	0.0385	1
ENSG00000008196	TFAP2B	0.553249	-0.854	1.21	0.0386	1
ENSG00000259877	ZNF778-DT	0.592546	-0.755	1.71	0.0386	1
ENSG00000258881	NA	0.515842	-0.955	0.365	0.0387	1
ENSG00000130226	DPP6	0.635075	-0.655	3	0.0387	1
ENSG00000249618	LINC02465	0.60794	-0.718	1.77	0.0388	1
ENSG00000141642	ELAC1	0.633756	-0.658	2.99	0.0388	1
ENSG00000146963	LUC7L2	0.642158	-0.639	5.25	0.0388	1
ENSG00000153006	SREK1IP1	0.646624	-0.629	4.67	0.0388	1
ENSG00000102145	GATA1	1.53688	0.62	3.76	0.0388	1
ENSG00000143183	TMCO1	0.646624	-0.629	4.93	0.0388	1
ENSG00000242651	RN7SL862P	1.87514	0.907	0.663	0.0389	1
ENSG00000279840	NA	0.517632	-0.95	0.19	0.039	1
ENSG00000116983	HPCAL4	0.641268	-0.641	3.16	0.0391	1
ENSG00000137996	RTCA	0.648869	-0.624	4.73	0.0391	1
ENSG00000273066	NA	0.580754	-0.784	1.35	0.0391	1
ENSG00000163319	MRPS18C	0.642158	-0.639	3.46	0.0391	1
ENSG00000224855	OPA1-AS1	0.541488	-0.885	0.622	0.0392	1
ENSG00000037965	HOXC8	0.520511	-0.942	0.556	0.0392	1
ENSG00000248568	NA	0.525222	-0.929	0.448	0.0393	1
ENSG00000172232	AZU1	0.523768	-0.933	0.81	0.0393	1
ENSG00000288061	NA	0.544499	-0.877	0.802	0.0393	1
ENSG00000141738	GRB7	0.514057	-0.96	0.654	0.0394	1
ENSG00000273356	NA	0.585199	-0.773	1.8	0.0394	1
ENSG00000211896	IGHG1	1.55401	0.636	5.24	0.0394	1
ENSG00000225964	NA	1.62902	0.704	2.53	0.0394	1
ENSG00000004799	PDK4	0.647521	-0.627	3.59	0.0395	1
ENSG00000159289	LOC124907523	2.07053	1.05	-0.00888	0.0395	1
ENSG00000101076	HNF4A	0.610473	-0.712	2.04	0.0395	1
ENSG00000227908	IL6ST-DT	0.538493	-0.893	0.866	0.0395	1
ENSG00000183891	TTC32	0.64842	-0.625	3.86	0.0396	1
ENSG00000163072	NOSTRIN	1.78633	0.837	1.6	0.0397	1
ENSG00000269091	NA	0.579548	-0.787	1.74	0.0398	1
ENSG00000148344	PTGES	0.534774	-0.903	0.605	0.0399	1
ENSG00000144891	AGTR1	0.50698	-0.98	-0.00917	0.0399	1
ENSG00000252391	RNU6-638P	0.639936	-0.644	3.06	0.0399	1
ENSG00000103175	WFDC1	0.626767	-0.674	2.52	0.04	1
ENSG00000249923	LINC02891	0.527046	-0.924	0.327	0.04	1
ENSG00000016402	IL20RA	0.526316	-0.926	0.531	0.04	1
ENSG00000116996	ZP4	0.520872	-0.941	0.413	0.0401	1
ENSG00000249087	ZNF436-AS1	0.579548	-0.787	1.51	0.0401	1
ENSG00000179271	GADD45GIP1	0.629815	-0.667	2.97	0.0401	1
ENSG00000261098	NA	0.64977	-0.622	4.04	0.0401	1
ENSG00000163554	SPTA1	1.54435	0.627	3.88	0.0401	1
ENSG00000229436	NA	0.577943	-0.791	1.38	0.0401	1
ENSG00000204099	NEU4	0.531448	-0.912	0.66	0.0402	1
ENSG00000205414	NA	1.97247	0.98	0.433	0.0402	1
ENSG00000183458	PKD1P3	0.601235	-0.734	1.81	0.0402	1
ENSG00000144229	THSD7B	0.565657	-0.822	1.35	0.0403	1
ENSG00000234255	LOC105374780	0.541112	-0.886	1.13	0.0403	1
ENSG00000154548	SRSF12	0.633756	-0.658	2.74	0.0403	1
ENSG00000224957	LINC01266	0.597082	-0.744	1.87	0.0403	1
ENSG00000122778	KIAA1549	0.614719	-0.702	2.05	0.0403	1
ENSG00000223715	NA	0.547147	-0.87	1.18	0.0404	1
ENSG00000145681	HAPLN1	0.504876	-0.986	0.524	0.0404	1
ENSG00000277363	SRCIN1	0.638164	-0.648	2.98	0.0405	1
ENSG00000286891	LOC124900848	0.590906	-0.759	1.59	0.0405	1
ENSG00000205846	CLEC6A	1.83401	0.875	1.51	0.0406	1
ENSG00000258337	NA	0.630689	-0.665	2.59	0.0406	1
ENSG00000154415	PPP1R3A	0.496546	-1.01	0.326	0.0408	1
ENSG00000240707	LINC01168	0.592546	-0.755	1.72	0.0408	1
ENSG00000253755	NA	1.87514	0.907	1.96	0.0408	1
ENSG00000253507	NA	0.48971	-1.03	0.129	0.0408	1
ENSG00000131116	ZNF428	0.617709	-0.695	2.18	0.0409	1
ENSG00000151806	GUF1	0.646624	-0.629	4.8	0.0409	1
ENSG00000136541	ERMN	0.650671	-0.62	3.93	0.041	1
ENSG00000274979	NA	0.619854	-0.69	2.44	0.041	1
ENSG00000077942	FBLN1	0.601235	-0.734	1.76	0.0411	1
ENSG00000236549	NA	0.620284	-0.689	2.25	0.0413	1
ENSG00000139304	PTPRQ	0.609205	-0.715	1.75	0.0413	1
ENSG00000259274	NA	0.597496	-0.743	1.7	0.0414	1
ENSG00000287364	LOC105371672	0.513345	-0.962	0.567	0.0414	1
ENSG00000290592	LOC107985211	1.57899	0.659	2.81	0.0414	1
ENSG00000173157	ADAMTS20	0.588861	-0.764	1.7	0.0415	1
ENSG00000254461	NA	1.89212	0.92	0.644	0.0416	1
ENSG00000126860	EVI2A	0.648869	-0.624	4.79	0.0416	1
ENSG00000171033	PKIA	0.644834	-0.633	3.13	0.0416	1
ENSG00000197045	GMFB	0.643941	-0.635	5.41	0.0417	1
ENSG00000111711	GOLT1B	0.64842	-0.625	4.53	0.0417	1
ENSG00000035687	ADSS2	0.643495	-0.636	5.52	0.0418	1
ENSG00000225611	CCDC13-AS2	0.568803	-0.814	1.35	0.0418	1
ENSG00000211844	TRAJ45	0.60794	-0.718	2.16	0.0418	1
ENSG00000250893	NA	0.59957	-0.738	1.66	0.0418	1
ENSG00000260417	NA	1.55725	0.639	2.97	0.0419	1
ENSG00000168116	KIAA1586	0.635075	-0.655	2.96	0.0419	1
ENSG00000263887	NA	2.12874	1.09	-0.119	0.0419	1
ENSG00000269997	NA	0.622869	-0.683	2.38	0.0419	1
ENSG00000286318	NA	0.496546	-1.01	0.0838	0.0419	1
ENSG00000188428	BLOC1S5	0.64797	-0.626	3.53	0.0419	1
ENSG00000200041	NA	0.517991	-0.949	0.562	0.042	1
ENSG00000266489	NA	0.551717	-0.858	0.82	0.0421	1
ENSG00000254272	NA	0.608361	-0.717	1.97	0.0421	1
ENSG00000220614	NA	0.524495	-0.931	0.322	0.0421	1
ENSG00000135617	PRADC1	0.620714	-0.688	2.24	0.0421	1
ENSG00000218428	NA	0.625898	-0.676	2.26	0.0424	1
ENSG00000266149	LOC100192426	1.86865	0.902	0.267	0.0424	1
ENSG00000234361	NA	0.55594	-0.847	0.836	0.0426	1
ENSG00000175445	LPL	0.589678	-0.762	0.897	0.0426	1
ENSG00000228824	MIR4500HG	0.628507	-0.67	2.51	0.0427	1
ENSG00000249690	LOC729558	0.636839	-0.651	2.81	0.0428	1
ENSG00000151790	TDO2	0.516199	-0.954	0.7	0.0429	1
ENSG00000151665	PIGF	0.65293	-0.615	4.15	0.0429	1
ENSG00000172987	HPSE2	0.593368	-0.753	1.56	0.043	1
ENSG00000174326	SLC16A11	0.581157	-0.783	1.32	0.043	1
ENSG00000225407	NA	0.569592	-0.812	1.08	0.043	1
ENSG00000217195	NA	0.602486	-0.731	1.68	0.0431	1
ENSG00000237254	TRBV30	0.560583	-0.835	0.897	0.0431	1
ENSG00000189013	KIR2DL4	1.82134	0.865	1.22	0.0431	1
ENSG00000162989	KCNJ3	0.54601	-0.873	0.694	0.0432	1
ENSG00000290782	CFL1P1	0.503827	-0.989	0.61	0.0432	1
ENSG00000172731	LRRC20	1.64035	0.714	2.02	0.0433	1
ENSG00000285675	NA	1.61888	0.695	2.15	0.0433	1
ENSG00000111224	PARP11	0.651574	-0.618	5.19	0.0433	1
ENSG00000179041	RRS1	0.636397	-0.652	2.73	0.0433	1
ENSG00000081154	PCNP	0.646176	-0.63	5.42	0.0434	1
ENSG00000105419	MEIS3	0.617281	-0.696	2.11	0.0435	1
ENSG00000237309	MTND2P6	0.523405	-0.934	0.62	0.0435	1
ENSG00000163428	LRRC58	0.644387	-0.634	5.75	0.0436	1
ENSG00000269945	NA	1.81504	0.86	0.9	0.0438	1
ENSG00000290091	NA	0.587638	-0.767	1.35	0.0438	1
ENSG00000138755	CXCL9	0.549427	-0.864	1.28	0.0438	1
ENSG00000143320	CRABP2	2	1	0.398	0.0439	1
ENSG00000271428	NA	0.635516	-0.654	2.74	0.044	1
ENSG00000136051	WASHC4	0.614719	-0.702	7.59	0.044	1
ENSG00000227398	NA	0.629815	-0.667	2.5	0.044	1
ENSG00000215296	NA	0.561361	-0.833	0.81	0.044	1
ENSG00000078328	RBFOX1	0.642603	-0.638	3.06	0.0441	1
ENSG00000104643	MTMR9	0.65022	-0.621	5.3	0.0441	1
ENSG00000278496	RBBP8P2	0.522318	-0.937	0.633	0.0441	1
ENSG00000227213	SPATA13-AS1	0.620714	-0.688	2.24	0.0441	1
ENSG00000201772	SNORA5C	0.614719	-0.702	2.34	0.0441	1
ENSG00000224877	NDUFAF8	0.632002	-0.662	2.61	0.0442	1
ENSG00000135697	BCO1	0.521233	-0.94	0.312	0.0443	1
ENSG00000256195	LOC101928940	0.568408	-0.815	1.05	0.0443	1
ENSG00000285278	TFAP2A-AS2	0.469761	-1.09	-0.0485	0.0444	1
ENSG00000198739	LRRTM3	0.528509	-0.92	0.597	0.0444	1
ENSG00000184210	DGAT2L6	1.89212	0.92	0.278	0.0445	1
ENSG00000260305	NTRK3-AS1	0.496546	-1.01	0.173	0.0445	1
ENSG00000134551	PRH2	0.649319	-0.623	3.42	0.0445	1
ENSG00000015413	DPEP1	0.517991	-0.949	0.302	0.0446	1
ENSG00000211801	TRAV21	0.587638	-0.767	1.46	0.0446	1
ENSG00000069431	ABCC9	0.622869	-0.683	2.24	0.0448	1
ENSG00000238290	NA	0.591726	-0.757	1.46	0.0449	1
ENSG00000187762	NA	0.540363	-0.888	0.717	0.045	1
ENSG00000279373	NA	0.493116	-1.02	0.363	0.0451	1
ENSG00000115297	TLX2	0.523405	-0.934	0.368	0.0451	1
ENSG00000196544	BORCS6	0.640824	-0.642	2.88	0.0452	1
ENSG00000231764	NA	0.632878	-0.66	2.56	0.0452	1
ENSG00000259786	NA	0.590087	-0.761	1.56	0.0452	1
ENSG00000234173	LOC105378311	0.549427	-0.864	0.536	0.0452	1
ENSG00000170381	SEMA3E	0.585605	-0.772	1.45	0.0453	1
ENSG00000256538	NA	0.532923	-0.908	0.394	0.0454	1
ENSG00000274292	NA	0.548286	-0.867	0.77	0.0454	1
ENSG00000260852	FBXL19-AS1	0.608783	-0.716	2.01	0.0454	1
ENSG00000243466	IGKV1-5	1.57899	0.659	3.7	0.0455	1
ENSG00000278530	NA	0.570382	-0.81	0.544	0.0455	1
ENSG00000156687	UNC5D	0.596254	-0.746	1.72	0.0455	1
ENSG00000079101	CLUL1	0.537747	-0.895	0.372	0.0456	1
ENSG00000086570	FAT2	1.53581	0.619	3.54	0.0456	1
ENSG00000115419	GLS	0.620284	-0.689	7.5	0.0456	1
ENSG00000236922	NA	0.57995	-0.786	1.22	0.0457	1
ENSG00000225401	NA	0.571569	-0.807	1.25	0.0457	1
ENSG00000224944	NA	0.566835	-0.819	0.975	0.0457	1
ENSG00000186265	BTLA	0.651574	-0.618	5.2	0.0458	1
ENSG00000145425	RPS3A	0.646624	-0.629	5.97	0.0458	1
ENSG00000285752	NA	0.564091	-0.826	0.982	0.0458	1
ENSG00000249526	NA	1.75078	0.808	1.09	0.0458	1
ENSG00000238243	OR2W3	1.51572	0.6	3.74	0.0459	1
ENSG00000272092	NA	0.558256	-0.841	1.22	0.0459	1
ENSG00000179178	TMEM125	0.534774	-0.903	0.299	0.0459	1
ENSG00000231367	LINC02613	0.600818	-0.735	1.66	0.0459	1
ENSG00000101670	LIPG	0.613868	-0.704	2.15	0.046	1
ENSG00000233338	TLR8-AS1	0.568408	-0.815	0.784	0.046	1
ENSG00000103241	FOXF1	0.473029	-1.08	-0.291	0.046	1
ENSG00000130656	HBZ	0.486327	-1.04	-0.113	0.0461	1
ENSG00000259380	NA	0.575545	-0.797	0.912	0.0461	1
ENSG00000211797	TRAV17	0.593368	-0.753	1.56	0.0462	1
ENSG00000215866	LINC01356	0.525586	-0.928	0.63	0.0463	1
ENSG00000106278	PTPRZ1	0.619854	-0.69	2.03	0.0463	1
ENSG00000172752	COL6A5	0.622006	-0.685	2.12	0.0463	1
ENSG00000258866	NA	2.08493	1.06	-0.53	0.0463	1
ENSG00000260953	NA	1.75078	0.808	1.2	0.0464	1
ENSG00000088386	SLC15A1	0.597496	-0.743	1.21	0.0465	1
ENSG00000239486	NA	0.516557	-0.953	0.488	0.0466	1
ENSG00000283445	NA	1.7219	0.784	1.46	0.0466	1
ENSG00000134532	SOX5	0.639936	-0.644	2.78	0.0467	1
ENSG00000260120	NA	2	1	0.331	0.0467	1
ENSG00000273373	NA	0.656106	-0.608	3.94	0.0468	1
ENSG00000151292	CSNK1G3	0.655197	-0.61	4.56	0.0468	1
ENSG00000169621	APLF	0.650671	-0.62	3.24	0.0468	1
ENSG00000006283	CACNA1G	0.616854	-0.697	1.9	0.0469	1
ENSG00000254344	NA	0.550953	-0.86	0.648	0.047	1
ENSG00000130881	LRP3	0.602069	-0.732	1.88	0.047	1
ENSG00000287933	NA	0.56331	-0.828	1.18	0.0471	1
ENSG00000233539	LOC730338	0.513345	-0.962	0.184	0.0472	1
ENSG00000169251	NMD3	0.658383	-0.603	4.24	0.0472	1
ENSG00000184361	SPATA32	1.65749	0.729	1.8	0.0472	1
ENSG00000106714	CNTNAP3	0.646624	-0.629	5.35	0.0473	1
ENSG00000167889	MGAT5B	0.591316	-0.758	1.41	0.0474	1
ENSG00000213185	FAM24B	0.610897	-0.711	1.9	0.0475	1
ENSG00000178997	EXD1	0.541112	-0.886	0.608	0.0475	1
ENSG00000171657	GPR82	0.643049	-0.637	3	0.0476	1
ENSG00000183317	EPHA10	0.613868	-0.704	1.89	0.0476	1
ENSG00000267006	NA	0.626767	-0.674	2.39	0.0477	1
ENSG00000132661	NXT1	0.628507	-0.67	2.47	0.0477	1
ENSG00000286797	NA	0.586011	-0.771	1.06	0.0477	1
ENSG00000137868	STRA6	0.59791	-0.742	1.66	0.0477	1
ENSG00000082258	CCNT2	0.633756	-0.658	6.79	0.0478	1
ENSG00000221994	ZNF630	0.636397	-0.652	2.46	0.0478	1
ENSG00000168286	THAP11	0.661127	-0.597	4.15	0.0478	1
ENSG00000179476	C14orf28	0.619854	-0.69	2.17	0.0479	1
ENSG00000004939	SLC4A1	1.65176	0.724	8.38	0.0479	1
ENSG00000232648	NA	0.609205	-0.715	1.81	0.0479	1
ENSG00000227584	MTND4P5	0.503827	-0.989	0.345	0.0479	1
ENSG00000211892	IGHG4	1.63354	0.708	2.54	0.048	1
ENSG00000272599	NA	0.581157	-0.783	1.25	0.0481	1
ENSG00000274641	H2BC17	1.5977	0.676	2.69	0.0481	1
ENSG00000259922	CFAP69P1	0.635075	-0.655	2.63	0.0482	1
ENSG00000117834	SLC5A9	1.56699	0.648	2.6	0.0482	1
ENSG00000226829	LOC105375341	0.505226	-0.985	0.321	0.0483	1
ENSG00000139679	LPAR6	0.65293	-0.615	5.56	0.0483	1
ENSG00000201428	NA	1.53901	0.622	2.95	0.0483	1
ENSG00000289459	NA	0.476319	-1.07	0.156	0.0483	1
ENSG00000168152	THAP9	0.64038	-0.643	2.59	0.0484	1
ENSG00000185739	SRL	0.570777	-0.809	1.27	0.0484	1
ENSG00000276564	NA	0.605836	-0.723	1.91	0.0484	1
ENSG00000242641	LINC00971	0.579146	-0.788	1.44	0.0485	1
ENSG00000127980	PEX1	0.660211	-0.599	4.74	0.0485	1
ENSG00000225569	CCT4P2	0.566835	-0.819	0.492	0.0485	1
ENSG00000182836	PLCXD3	0.623301	-0.682	1.84	0.0486	1
ENSG00000160972	PPP1R16A	0.574747	-0.799	1.21	0.0486	1
ENSG00000164049	FBXW12	0.593368	-0.753	1.21	0.0486	1
ENSG00000272518	NA	0.610897	-0.711	1.95	0.0487	1
ENSG00000250358	LINC02200	0.565657	-0.822	0.939	0.0487	1
ENSG00000286872	NA	0.598739	-0.74	1.64	0.0487	1
ENSG00000275580	NA	0.582771	-0.779	1.2	0.0488	1
ENSG00000243137	PSG4	0.604159	-0.727	1.41	0.0488	1
ENSG00000048405	ZNF800	0.645281	-0.632	6.19	0.0489	1
ENSG00000233977	NA	0.543367	-0.88	0.354	0.0489	1
ENSG00000258344	NA	0.561361	-0.833	1.17	0.049	1
ENSG00000253100	NA	0.548286	-0.867	1.03	0.049	1
ENSG00000236032	OR5H14	0.568803	-0.814	1.18	0.049	1
ENSG00000149043	SYT8	0.48971	-1.03	0.073	0.0491	1
ENSG00000228446	NA	0.639936	-0.644	2.6	0.0491	1
ENSG00000288065	NA	0.627201	-0.673	2.09	0.0492	1
ENSG00000143257	NR1I3	1.6449	0.718	1.92	0.0493	1
ENSG00000133661	SFTPD	1.76663	0.821	1.11	0.0493	1
ENSG00000240405	SAMMSON	0.63728	-0.65	2.39	0.0494	1
ENSG00000256134	NA	1.80876	0.855	0.454	0.0494	1
ENSG00000289977	NA	0.630252	-0.666	2.42	0.0494	1
ENSG00000131979	GCH1	0.65884	-0.602	5.32	0.0494	1
ENSG00000226825	NA	1.98894	0.992	0.103	0.0495	1
ENSG00000139289	PHLDA1	0.629815	-0.667	2.02	0.0496	1
ENSG00000280163	NA	1.58337	0.663	2.28	0.0497	1
ENSG00000188295	ZNF669	0.647073	-0.628	2.79	0.0497	1
ENSG00000070087	PFN2	0.647521	-0.627	2.74	0.0498	1
ENSG00000039139	DNAH5	0.644834	-0.633	2.83	0.05	1
ENSG00000125691	RPL23	0.65022	-0.621	6.27	0.05	1
ENSG00000242111	NA	0.522318	-0.937	0.265	0.05	1
ENSG00000088325	TPX2	1.59438	0.673	2.75	0.05	1
ENSG00000286285	NA	0.633317	-0.659	2.28	0.0501	1
ENSG00000226734	SNRPGP12	0.509093	-0.974	0.377	0.0501	1
ENSG00000291266	SMG1P5	0.56331	-0.828	0.841	0.0501	1
ENSG00000256020	LOC105369595	1.71713	0.78	1.35	0.0501	1
ENSG00000235777	DPYD-AS2	0.64842	-0.625	3.1	0.0502	1
ENSG00000137040	RANBP6	0.660211	-0.599	4.59	0.0502	1
ENSG00000187624	LIAT1	1.67249	0.742	1.66	0.0502	1
ENSG00000169508	GPR183	0.65293	-0.615	5.51	0.0504	1
ENSG00000169288	MRPL1	0.636397	-0.652	2.63	0.0504	1
ENSG00000188760	TMEM198	0.511923	-0.966	0.328	0.0506	1
ENSG00000081181	ARG2	0.635075	-0.655	2.42	0.0506	1
ENSG00000225080	NA	1.91322	0.936	0.168	0.0507	1
ENSG00000177133	LOC124903827	0.544876	-0.876	0.367	0.0507	1
ENSG00000174842	GLMN	0.656561	-0.607	3.57	0.0508	1
ENSG00000204610	TRIM15	0.548286	-0.867	0.416	0.0508	1
ENSG00000143493	INTS7	0.663883	-0.591	4.65	0.0509	1
ENSG00000177462	OR2T8	1.86348	0.898	0.527	0.0511	1
ENSG00000222808	RNU4-47P	1.68413	0.752	1.51	0.0511	1
ENSG00000211649	IGLV7-46	0.539614	-0.89	0.601	0.0511	1
ENSG00000211796	TRAV16	0.566442	-0.82	0.729	0.0512	1
ENSG00000230658	NA	0.580352	-0.785	1.08	0.0513	1
ENSG00000259668	NA	0.655197	-0.61	3.2	0.0513	1
ENSG00000286282	NA	0.54601	-0.873	0.604	0.0513	1
ENSG00000286746	NA	0.619854	-0.69	2.04	0.0513	1
ENSG00000284703	NA	0.529976	-0.916	0.512	0.0514	1
ENSG00000135046	ANXA1	0.638607	-0.647	6.9	0.0515	1
ENSG00000162702	ZNF281	0.656106	-0.608	5.72	0.0515	1
ENSG00000276853	NA	0.621575	-0.686	1.84	0.0515	1
ENSG00000008197	TFAP2D	0.562139	-0.831	0.858	0.0515	1
ENSG00000270711	NA	0.564874	-0.824	1.16	0.0516	1
ENSG00000248213	NA	1.60325	0.681	1.9	0.0516	1
ENSG00000167634	NLRP7	1.61664	0.693	2.25	0.0516	1
ENSG00000259905	PWRN3	0.63905	-0.646	2.77	0.0517	1
ENSG00000132170	PPARG	1.62676	0.702	2.39	0.0517	1
ENSG00000256973	NA	0.599986	-0.737	1.54	0.0517	1
ENSG00000119900	OGFRL1	0.614293	-0.703	8.12	0.0517	1
ENSG00000188783	PRELP	0.610897	-0.711	1.65	0.0518	1
ENSG00000231322	NA	0.504876	-0.986	0.0529	0.0518	1
ENSG00000272777	NA	0.562919	-0.829	0.945	0.0519	1
ENSG00000211776	TRAV2	0.559806	-0.837	0.778	0.0519	1
ENSG00000173320	STOX2	0.617281	-0.696	1.79	0.052	1
ENSG00000241369	LINC01192	0.601652	-0.733	1.77	0.052	1
ENSG00000170017	ALCAM	0.665726	-0.587	4.37	0.0521	1
ENSG00000146066	HIGD2A	0.666649	-0.585	4.07	0.0521	1
ENSG00000130701	RBBP8NL	0.503129	-0.991	0.284	0.0521	1
ENSG00000288823	NA	1.78509	0.836	1.09	0.0522	1
ENSG00000239483	RPS15AP16	0.56331	-0.828	0.961	0.0523	1
ENSG00000111450	STX2	0.666649	-0.585	4.51	0.0523	1
ENSG00000277142	NA	0.657471	-0.605	3.15	0.0524	1
ENSG00000253604	NA	0.506628	-0.981	0.399	0.0524	1
ENSG00000198642	KLHL9	0.655651	-0.609	5.67	0.0524	1
ENSG00000286223	NA	0.527046	-0.924	0.51	0.0527	1
ENSG00000213871	NA	0.63244	-0.661	2.25	0.0527	1
ENSG00000283199	C13orf46	1.49692	0.582	4.06	0.0527	1
ENSG00000101210	EEF1A2	0.572759	-0.804	0.811	0.0527	1
ENSG00000036549	ZZZ3	0.654743	-0.611	5.74	0.0527	1
ENSG00000166200	COPS2	0.662044	-0.595	4.92	0.0528	1
ENSG00000260496	NA	0.577143	-0.793	0.974	0.0528	1
ENSG00000077585	GPR137B	0.662963	-0.593	3.6	0.0528	1
ENSG00000198146	ZNF770	0.655651	-0.609	5.79	0.0528	1
ENSG00000226055	NA	0.609205	-0.715	1.73	0.0529	1
ENSG00000207088	SNORA7B	1.8	0.848	1.13	0.0529	1
ENSG00000287587	NA	0.48971	-1.03	-0.00124	0.0529	1
ENSG00000132436	FIGNL1	0.663423	-0.592	3.68	0.053	1
ENSG00000159086	PAXBP1	0.656106	-0.608	5.55	0.0531	1
ENSG00000166126	AMN	0.570382	-0.81	1	0.0531	1
ENSG00000116918	TSNAX	0.665726	-0.587	4.63	0.0531	1
ENSG00000153303	FRMD1	0.624165	-0.68	1.72	0.0532	1
ENSG00000156738	MS4A1	0.643941	-0.635	6.7	0.0533	1
ENSG00000206417	NA	0.550571	-0.861	0.819	0.0533	1
ENSG00000270614	NA	0.562139	-0.831	0.763	0.0534	1
ENSG00000284674	LINC02781	2.02792	1.02	-0.25	0.0535	1
ENSG00000237401	LINC01304	0.531448	-0.912	0.811	0.0535	1
ENSG00000225505	NA	0.601235	-0.734	1.63	0.0536	1
ENSG00000147883	CDKN2B	0.631126	-0.664	2.08	0.0536	1
ENSG00000197566	ZNF624	0.661127	-0.597	3.21	0.0536	1
ENSG00000181790	ADGRB1	0.635957	-0.653	2.4	0.0536	1
ENSG00000263818	NA	1.74473	0.803	1.08	0.0538	1
ENSG00000258233	NA	0.545632	-0.874	0.471	0.0539	1
ENSG00000171863	RPS7	0.652477	-0.616	6.38	0.0539	1
ENSG00000279700	NA	1.60659	0.684	1.83	0.0539	1
ENSG00000139220	PPFIA2	0.622869	-0.683	1.95	0.0539	1
ENSG00000233242	NA	0.529976	-0.916	0.507	0.0539	1
ENSG00000225822	NA	0.558256	-0.841	0.912	0.0539	1
ENSG00000170743	SYT9	1.69702	0.763	1.7	0.054	1
ENSG00000158806	NPM2	1.97931	0.985	0.338	0.0541	1
ENSG00000133111	RFXAP	0.65293	-0.615	2.96	0.0541	1
ENSG00000236878	MTATP6P26	0.542991	-0.881	0.569	0.0541	1
ENSG00000218823	PAPOLB	0.496546	-1.01	0.161	0.0541	1
ENSG00000154359	LONRF1	0.668964	-0.58	4.21	0.0542	1
ENSG00000134758	RNF138	0.663883	-0.591	4.91	0.0542	1
ENSG00000225742	NA	0.58156	-0.782	1.03	0.0542	1
ENSG00000176623	RMDN1	0.660211	-0.599	5.52	0.0543	1
ENSG00000163527	STT3B	0.639493	-0.645	7	0.0544	1
ENSG00000280077	NA	0.660211	-0.599	3.36	0.0545	1
ENSG00000114349	GNAT1	0.581963	-0.781	1.14	0.0545	1
ENSG00000185168	NA	1.71951	0.782	1.37	0.0545	1
ENSG00000289121	NA	0.636839	-0.651	2.24	0.0545	1
ENSG00000163320	CGGBP1	0.642158	-0.639	6.87	0.0545	1
ENSG00000197403	OR6N1	0.551335	-0.859	0.498	0.0546	1
ENSG00000251408	NA	0.600818	-0.735	1.26	0.0546	1
ENSG00000247796	MOCS2-DT	1.64718	0.72	1.98	0.0546	1
ENSG00000123500	COL10A1	0.668037	-0.582	4.65	0.0547	1
ENSG00000253439	NA	1.78262	0.834	0.737	0.0548	1
ENSG00000102890	ELMO3	0.666649	-0.585	3.47	0.0548	1
ENSG00000004864	SLC25A13	0.669892	-0.578	4.1	0.055	1
ENSG00000111832	RWDD1	0.668037	-0.582	3.8	0.055	1
ENSG00000288079	NA	0.55787	-0.842	0.488	0.0551	1
ENSG00000173258	ZNF483	0.666187	-0.586	4.89	0.0551	1
ENSG00000273706	LHX1	0.551717	-0.858	0.523	0.0551	1
ENSG00000011566	MAP4K3	0.669892	-0.578	4.19	0.0551	1
ENSG00000225718	NA	0.582771	-0.779	1.14	0.0551	1
ENSG00000287463	NA	0.537747	-0.895	0.0878	0.0551	1
ENSG00000162630	B3GALT2	0.666649	-0.585	3.79	0.0552	1
ENSG00000153140	CETN3	0.635516	-0.654	2.21	0.0552	1
ENSG00000237460	NA	0.56331	-0.828	0.663	0.0552	1
ENSG00000082269	FAM135A	0.668964	-0.58	4.56	0.0552	1
ENSG00000263884	NA	0.582367	-0.78	1.22	0.0553	1
ENSG00000170385	SLC30A1	0.665265	-0.588	4.81	0.0554	1
ENSG00000286127	NA	0.569592	-0.812	1.03	0.0555	1
ENSG00000288659	NA	0.517274	-0.951	0.141	0.0555	1
ENSG00000275379	H3C11	0.658383	-0.603	3.45	0.0555	1
ENSG00000291133	DPY19L2P1	0.604578	-0.726	1.68	0.0555	1
ENSG00000253363	LOC124906685	0.56331	-0.828	0.656	0.0556	1
ENSG00000184374	COLEC10	0.534774	-0.903	0.23	0.0556	1
ENSG00000289178	NA	0.515842	-0.955	0.328	0.0556	1
ENSG00000154511	DIPK1A	0.665726	-0.587	3.87	0.0557	1
ENSG00000181856	SLC2A4	1.78633	0.837	0.891	0.0557	1
ENSG00000229327	EPC1-AS1	0.622437	-0.684	1.85	0.0557	1
ENSG00000227197	NA	0.592136	-0.756	1.33	0.0558	1
ENSG00000130294	KIF1A	0.653383	-0.614	3.14	0.0558	1
ENSG00000070269	TMEM260	0.662504	-0.594	5.48	0.0559	1
ENSG00000236130	PTCSC2	0.55787	-0.842	0.354	0.0559	1
ENSG00000164692	COL1A2	0.638164	-0.648	2.22	0.0559	1
ENSG00000182586	LINC00334	0.544876	-0.876	0.392	0.0559	1
ENSG00000255882	NA	0.632878	-0.66	2.36	0.056	1
ENSG00000235857	NA	0.496546	-1.01	0.23	0.056	1
ENSG00000231427	LINC01445	0.558256	-0.841	0.987	0.056	1
ENSG00000232342	NA	0.602904	-0.73	1.65	0.056	1
ENSG00000165644	COMTD1	0.597082	-0.744	1.65	0.056	1
ENSG00000232903	LINC01166	0.566049	-0.821	0.984	0.056	1
ENSG00000116954	RRAGC	0.6685	-0.581	3.57	0.0561	1
ENSG00000289458	NA	2.01391	1.01	-0.0747	0.0561	1
ENSG00000163624	CDS1	0.571965	-0.806	1.18	0.0561	1
ENSG00000232258	TMEM114	0.575146	-0.798	0.777	0.0562	1
ENSG00000286780	NA	0.557483	-0.843	0.627	0.0562	1
ENSG00000179841	AKAP5	0.670356	-0.577	4.44	0.0562	1
ENSG00000101751	POLI	0.667112	-0.584	5.09	0.0563	1
ENSG00000183206	POTEC	0.568408	-0.815	0.757	0.0563	1
ENSG00000166479	TMX3	0.659297	-0.601	5.69	0.0563	1
ENSG00000173409	ARV1	0.646624	-0.629	2.8	0.0564	1
ENSG00000171813	PWWP2B	0.663883	-0.591	3.2	0.0564	1
ENSG00000128699	ORMDL1	0.657471	-0.605	5.78	0.0564	1
ENSG00000007968	E2F2	1.49485	0.58	5.11	0.0565	1
ENSG00000201793	RN7SKP9	1.53901	0.622	2.78	0.0565	1
ENSG00000172361	CFAP53	0.539614	-0.89	0.779	0.0565	1
ENSG00000138032	PPM1B	0.664804	-0.589	5.06	0.0565	1
ENSG00000004866	ST7	1.499	0.584	3.43	0.0565	1
ENSG00000233117	NA	0.605836	-0.723	1.66	0.0566	1
ENSG00000285701	NA	1.68763	0.755	1.25	0.0566	1
ENSG00000226051	ZNF503-AS1	0.606677	-0.721	1.43	0.0566	1
ENSG00000160678	S100A1	1.65519	0.727	1.55	0.0567	1
ENSG00000224791	KRT18P39	1.72907	0.79	0.975	0.0567	1
ENSG00000119953	SMNDC1	0.666187	-0.586	5.05	0.0567	1
ENSG00000113361	CDH6	0.622006	-0.685	1.71	0.0568	1
ENSG00000117569	PTBP2	0.662504	-0.594	5.56	0.0568	1
ENSG00000269353	NA	0.571569	-0.807	0.975	0.0569	1
ENSG00000271771	NA	0.555169	-0.849	0.688	0.0569	1
ENSG00000185942	NKAIN3	0.659754	-0.6	3.16	0.0569	1
ENSG00000231758	NA	0.668964	-0.58	4.85	0.0571	1
ENSG00000198862	LTN1	0.651574	-0.618	6.46	0.0571	1
ENSG00000178913	TAF7	0.660669	-0.598	5.75	0.0572	1
ENSG00000206432	TMEM200C	0.583579	-0.777	1.12	0.0572	1
ENSG00000225556	C2CD4D	0.590906	-0.759	1.16	0.0572	1
ENSG00000100968	NFATC4	0.631126	-0.664	2.16	0.0572	1
ENSG00000122008	POLK	0.667112	-0.584	5.12	0.0572	1
ENSG00000174173	TRMT10C	0.653836	-0.613	2.75	0.0573	1
ENSG00000265043	NA	0.618138	-0.694	1.79	0.0574	1
ENSG00000283247	CCDC201	0.568803	-0.814	0.811	0.0574	1
ENSG00000152193	OBI1	0.654289	-0.612	2.98	0.0574	1
ENSG00000288950	NA	0.527411	-0.923	0.307	0.0574	1
ENSG00000164794	KCNV1	0.59378	-0.752	1.06	0.0577	1
ENSG00000180257	ZNF816	0.64977	-0.622	2.91	0.0577	1
ENSG00000259330	INAFM2	0.673617	-0.57	4.51	0.0577	1
ENSG00000232615	NA	1.69466	0.761	1.34	0.0578	1
ENSG00000259805	NA	1.94936	0.963	0.46	0.0578	1
ENSG00000213512	GBP7	0.541863	-0.884	0.671	0.0579	1
ENSG00000233406	RPS2P8	0.59957	-0.738	1.35	0.0579	1
ENSG00000079156	OSBPL6	0.64797	-0.626	2.48	0.058	1
ENSG00000071539	TRIP13	1.8302	0.872	1.31	0.058	1
ENSG00000111262	KCNA1	0.562529	-0.83	1.05	0.058	1
ENSG00000267731	NA	0.660669	-0.598	3.09	0.058	1
ENSG00000285744	NA	0.597496	-0.743	1.49	0.058	1
ENSG00000122824	NUDT10	0.606256	-0.722	1.46	0.0581	1
ENSG00000287469	NA	0.566835	-0.819	0.862	0.0581	1
ENSG00000285651	NA	1.53794	0.621	2.52	0.0582	1
ENSG00000182504	CEP97	0.669892	-0.578	4.98	0.0582	1
ENSG00000112996	MRPS30	0.665726	-0.587	5.34	0.0582	1
ENSG00000111897	SERINC1	0.63905	-0.646	7.31	0.0582	1
ENSG00000175161	CADM2	0.622869	-0.683	1.65	0.0583	1
ENSG00000217060	LOC100421093	0.511923	-0.966	-0.00158	0.0583	1
ENSG00000259129	LINC00648	0.572759	-0.804	0.619	0.0583	1
ENSG00000217231	LOC100131041	0.546389	-0.872	0.997	0.0584	1
ENSG00000287069	NA	0.602486	-0.731	1.65	0.0586	1
ENSG00000170044	ZPLD1	0.612168	-0.708	1.46	0.0587	1
ENSG00000234429	ANKRD11P1	0.599986	-0.737	1.09	0.0588	1
ENSG00000274759	RNA5SP527	0.562139	-0.831	0.538	0.0588	1
ENSG00000290999	NA	0.640824	-0.642	2.04	0.0588	1
ENSG00000148408	CACNA1B	0.64038	-0.643	2.27	0.0588	1
ENSG00000263412	NFE2L1-DT	0.621575	-0.686	1.8	0.0588	1
ENSG00000088876	ZNF343	0.669428	-0.579	3.53	0.0588	1
ENSG00000165997	ARL5B	0.6685	-0.581	4.89	0.0589	1
ENSG00000285538	NA	1.82513	0.868	0.818	0.0589	1
ENSG00000165131	LLCFC1	1.87125	0.904	0.503	0.0589	1
ENSG00000236095	NA	1.78757	0.838	0.774	0.0589	1
ENSG00000162980	ARL5A	0.667574	-0.583	5.23	0.059	1
ENSG00000140937	CDH11	0.641713	-0.64	2.22	0.059	1
ENSG00000111875	ASF1A	0.670821	-0.576	4.61	0.059	1
ENSG00000162366	PDZK1IP1	1.49278	0.578	4.95	0.059	1
ENSG00000151687	ANKAR	0.670821	-0.576	4.14	0.059	1
ENSG00000258012	NA	0.607518	-0.719	1.63	0.0591	1
ENSG00000127533	F2RL3	0.600402	-0.736	1.13	0.0592	1
ENSG00000148734	NPFFR1	0.609205	-0.715	1.62	0.0593	1
ENSG00000116191	RALGPS2	0.656106	-0.608	6.32	0.0593	1
ENSG00000073756	PTGS2	0.668037	-0.582	5.29	0.0593	1
ENSG00000167549	CORO6	1.61105	0.688	1.87	0.0593	1
ENSG00000197601	FAR1	0.64842	-0.625	6.87	0.0594	1
ENSG00000158856	DMTN	1.56917	0.65	7.73	0.0594	1
ENSG00000213088	ACKR1	1.66209	0.733	1.79	0.0594	1
ENSG00000092295	TGM1	1.55079	0.633	2.47	0.0594	1
ENSG00000119125	GDA	0.60374	-0.728	1.27	0.0594	1
ENSG00000228649	SNHG26	0.6685	-0.581	3.34	0.0594	1
ENSG00000267638	LOC105371789	1.67714	0.746	1.23	0.0595	1
ENSG00000272221	NA	0.652477	-0.616	2.14	0.0596	1
ENSG00000230252	MTND2P4	0.526316	-0.926	0.181	0.0596	1
ENSG00000145808	ADAMTS19	0.532554	-0.909	0.624	0.0597	1
ENSG00000056487	PHF21B	0.585605	-0.772	1.18	0.0598	1
ENSG00000157542	KCNJ6	0.65293	-0.615	2.76	0.0598	1
ENSG00000160963	COL26A1	1.82893	0.871	1	0.0599	1
ENSG00000236426	NA	1.58118	0.661	2.16	0.0599	1
ENSG00000134108	ARL8B	0.664343	-0.59	5.76	0.0599	1
ENSG00000047932	GOPC	0.670356	-0.577	4.99	0.06	1
ENSG00000082293	COL19A1	0.673617	-0.57	4.79	0.0601	1
ENSG00000285108	NA	0.621575	-0.686	1.95	0.0601	1
ENSG00000241170	RPL31P46	0.674084	-0.569	3.67	0.0602	1
ENSG00000201554	NA	0.544876	-0.876	0.0676	0.0602	1
ENSG00000014824	SLC30A9	0.667574	-0.583	5.37	0.0602	1
ENSG00000179603	GRM8	0.61132	-0.71	1.65	0.0603	1
ENSG00000124713	CNPY3-GNMT	0.574349	-0.8	1.01	0.0604	1
ENSG00000115364	MRPL19	0.67315	-0.571	4.88	0.0604	1
ENSG00000196504	PRPF40A	0.651574	-0.618	6.72	0.0604	1
ENSG00000172322	CLEC12A	0.662044	-0.595	5.97	0.0606	1
ENSG00000178695	KCTD12	0.649319	-0.623	6.94	0.0607	1
ENSG00000280323	NA	0.509446	-0.973	0.312	0.0607	1
ENSG00000136449	MYCBPAP	1.55833	0.64	2.45	0.0609	1
ENSG00000187533	PRR27	0.575545	-0.797	0.979	0.0609	1
ENSG00000233057	EEF1A1P14	0.592136	-0.756	1.03	0.0609	1
ENSG00000143889	HNRNPLL	0.668964	-0.58	5.17	0.0609	1
ENSG00000162604	TM2D1	0.672217	-0.573	5.13	0.061	1
ENSG00000054179	ENTPD2	0.554016	-0.852	0.395	0.061	1
ENSG00000233825	NA	0.577543	-0.792	1.09	0.0611	1
ENSG00000258183	LINC02392	0.516557	-0.953	0.294	0.0611	1
ENSG00000164219	PGGT1B	0.662963	-0.593	5.88	0.0611	1
ENSG00000259234	ANKRD34C-AS1	0.633317	-0.659	2.12	0.0611	1
ENSG00000228597	MTND4P1	0.54601	-0.873	0.211	0.0612	1
ENSG00000181355	NA	0.604159	-0.727	1.34	0.0613	1
ENSG00000183230	CTNNA3	0.641268	-0.641	2.28	0.0613	1
ENSG00000213279	NA	1.59992	0.678	2.61	0.0613	1
ENSG00000286849	NA	1.56482	0.646	2.2	0.0614	1
ENSG00000105696	TMEM59L	0.548286	-0.867	0.281	0.0615	1
ENSG00000239648	MTND1P3	1.85703	0.893	0.602	0.0615	1
ENSG00000127081	ZNF484	0.671286	-0.575	4.92	0.0615	1
ENSG00000279641	NA	0.538493	-0.893	0.468	0.0616	1
ENSG00000163376	KBTBD8	0.668964	-0.58	3.36	0.0616	1
ENSG00000166546	BEAN1	1.5042	0.589	3.1	0.0616	1
ENSG00000114446	IFT57	0.67315	-0.571	3.69	0.0616	1
ENSG00000118785	SPP1	0.591726	-0.757	1.19	0.0616	1
ENSG00000248994	NA	0.638164	-0.648	2.25	0.0617	1
ENSG00000138356	AOX1	0.607097	-0.72	1.57	0.0618	1
ENSG00000249485	NA	0.611744	-0.709	1.52	0.0619	1
ENSG00000089472	HEPH	0.653383	-0.614	1.86	0.0619	1
ENSG00000164169	PRMT9	0.675487	-0.566	3.96	0.0619	1
ENSG00000104237	RP1	0.641713	-0.64	2.12	0.0619	1
ENSG00000095777	MYO3A	0.613017	-0.706	1.62	0.0619	1
ENSG00000128242	GAL3ST1	0.51943	-0.945	0.406	0.0619	1
ENSG00000123572	NRK	0.622006	-0.685	1.22	0.062	1
ENSG00000211938	IGHV3-7	1.62902	0.704	2.36	0.062	1
ENSG00000285416	NA	0.59957	-0.738	1.44	0.062	1
ENSG00000164823	OSGIN2	0.676424	-0.564	4.93	0.0621	1
ENSG00000229855	NA	0.594192	-0.751	1.1	0.0622	1
ENSG00000164951	PDP1	0.671752	-0.574	5.34	0.0622	1
ENSG00000218819	TDRD15	1.97383	0.981	0.855	0.0623	1
ENSG00000251562	MALAT1	0.663423	-0.592	5.7	0.0623	1
ENSG00000285454	NA	0.526316	-0.926	0.242	0.0623	1
ENSG00000185823	NPAP1	0.621144	-0.687	1.63	0.0623	1
ENSG00000267016	NA	1.67714	0.746	1.41	0.0624	1
ENSG00000134318	ROCK2	0.666187	-0.586	5.76	0.0624	1
ENSG00000228886	NA	1.78509	0.836	0.616	0.0624	1
ENSG00000116001	TIA1	0.65293	-0.615	6.68	0.0624	1
ENSG00000171201	SMR3B	0.552482	-0.856	0.259	0.0624	1
ENSG00000244694	PTCHD4	0.649319	-0.623	2.45	0.0624	1
ENSG00000261251	NA	0.591316	-0.758	1.19	0.0624	1
ENSG00000122550	KLHL7	0.676893	-0.563	4.23	0.0624	1
ENSG00000272072	NA	0.669892	-0.578	3.24	0.0625	1
ENSG00000198841	KTI12	0.605417	-0.724	1.19	0.0627	1
ENSG00000170522	ELOVL6	0.667112	-0.584	3.08	0.0627	1
ENSG00000279900	NA	0.617709	-0.695	1.71	0.0627	1
ENSG00000152092	ASTN1	0.637722	-0.649	2.07	0.0627	1
ENSG00000101311	FERMT1	0.587638	-0.767	1.42	0.0627	1
ENSG00000197826	CFAP299	0.596668	-0.745	1.22	0.0628	1
ENSG00000259308	NA	0.572362	-0.805	0.746	0.0629	1
ENSG00000176165	FOXG1	0.516557	-0.953	0.111	0.0629	1
ENSG00000203326	ZNF525	0.673617	-0.57	3.69	0.063	1
ENSG00000287504	NA	0.580754	-0.784	0.895	0.063	1
ENSG00000290064	NA	0.496546	-1.01	-0.0499	0.0631	1
ENSG00000115263	GCG	1.95477	0.967	-0.0868	0.0631	1
ENSG00000162687	KCNT2	0.613017	-0.706	1.3	0.0631	1
ENSG00000140534	TICRR	1.59107	0.67	2.22	0.0633	1
ENSG00000188001	TPRG1	0.677362	-0.562	3.51	0.0633	1
ENSG00000185127	C6orf120	0.674551	-0.568	4.59	0.0633	1
ENSG00000256682	TAS2R12P	0.573951	-0.801	1.13	0.0634	1
ENSG00000137871	ZNF280D	0.675955	-0.565	4.42	0.0634	1
ENSG00000135272	MDFIC	0.664804	-0.589	5.95	0.0635	1
ENSG00000228422	LINC00687	0.58927	-0.763	0.957	0.0635	1
ENSG00000215246	LINC02982	0.623301	-0.682	1.7	0.0635	1
ENSG00000276744	NA	0.629815	-0.667	1.97	0.0635	1
ENSG00000146205	ANO7	1.57462	0.655	2.03	0.0635	1
ENSG00000100442	FKBP3	0.671752	-0.574	3.45	0.0636	1
ENSG00000205611	LOC101928906	0.631126	-0.664	2.07	0.0636	1
ENSG00000053770	AP5M1	0.662044	-0.595	6.15	0.0636	1
ENSG00000267141	NA	0.580352	-0.785	0.892	0.0637	1
ENSG00000249574	LOC442497	0.584389	-0.775	0.819	0.0637	1
ENSG00000123570	RAB9B	0.549046	-0.865	0.529	0.0637	1
ENSG00000122481	RWDD3	0.645729	-0.631	2.57	0.0638	1
ENSG00000259564	NA	0.643495	-0.636	2.05	0.0639	1
ENSG00000167315	ACAA2	0.677362	-0.562	4.14	0.0639	1
ENSG00000165091	TMC1	0.646624	-0.629	2.35	0.0639	1
ENSG00000250337	PURPL	0.627636	-0.672	1.65	0.0641	1
ENSG00000170486	KRT72	1.49278	0.578	2.68	0.0641	1
ENSG00000223500	RNF14P4	0.59378	-0.752	0.823	0.0641	1
ENSG00000147669	POLR2K	0.64797	-0.626	2.45	0.0641	1
ENSG00000180385	NA	0.587231	-0.768	0.939	0.0641	1
ENSG00000289541	NA	1.65749	0.729	1.34	0.0641	1
ENSG00000224271	EPIC1	0.666649	-0.585	3.54	0.0642	1
ENSG00000225900	NA	0.579146	-0.788	0.884	0.0642	1
ENSG00000188778	ADRB3	0.567228	-0.818	0.278	0.0642	1
ENSG00000240005	NA	1.81127	0.857	1.01	0.0643	1
ENSG00000170855	TRIAP1	0.640824	-0.642	2.45	0.0643	1
ENSG00000007314	SCN4A	0.641713	-0.64	2.15	0.0643	1
ENSG00000271860	LOC101927314	0.655197	-0.61	2.51	0.0643	1
ENSG00000179593	ALOX15B	0.618995	-0.692	1.53	0.0644	1
ENSG00000153802	TMPRSS11D	1.65176	0.724	1.88	0.0644	1
ENSG00000211806	TRAV25	0.59378	-0.752	0.974	0.0645	1
ENSG00000173421	IHO1	1.6245	0.7	1.71	0.0645	1
ENSG00000230718	NA	1.61552	0.692	1.63	0.0645	1
ENSG00000114279	FGF12	0.621575	-0.686	1.66	0.0645	1
ENSG00000285809	NA	0.517991	-0.949	-0.0422	0.0645	1
ENSG00000164778	EN2	0.520872	-0.941	0.222	0.0645	1
ENSG00000143340	FAM163A	0.56331	-0.828	0.394	0.0645	1
ENSG00000145416	MARCHF1	0.656561	-0.607	6.7	0.0646	1
ENSG00000185250	PPIL6	1.69349	0.76	1.44	0.0646	1
ENSG00000251149	MTND5P5	0.624165	-0.68	1.7	0.0646	1
ENSG00000180773	SLC36A4	0.677832	-0.561	4.76	0.0648	1
ENSG00000216809	NA	0.663423	-0.592	2.74	0.0648	1
ENSG00000254186	NA	0.628507	-0.67	1.82	0.0648	1
ENSG00000226197	NA	0.537747	-0.895	0.36	0.0648	1
ENSG00000182050	MGAT4C	0.640824	-0.642	2.39	0.0651	1
ENSG00000154040	CABYR	1.62225	0.698	1.91	0.0651	1
ENSG00000106052	TAX1BP1	0.659297	-0.601	6.39	0.0651	1
ENSG00000198758	EPS8L3	0.624165	-0.68	1.71	0.0652	1
ENSG00000141052	MYOCD	0.635957	-0.653	1.92	0.0652	1
ENSG00000137500	CCDC90B	0.679714	-0.557	4.65	0.0653	1
ENSG00000232772	MTND4P22	0.647073	-0.628	1.55	0.0653	1
ENSG00000279321	NA	0.549046	-0.865	0.223	0.0654	1
ENSG00000047648	ARHGAP6	0.660669	-0.598	2.3	0.0655	1
ENSG00000261172	NA	1.72429	0.786	0.796	0.0655	1
ENSG00000164331	ANKRA2	0.679714	-0.557	4.31	0.0655	1
ENSG00000223443	USP17L2	0.588861	-0.764	1.44	0.0656	1
ENSG00000251321	PCAT4	0.515842	-0.955	0.229	0.0657	1
ENSG00000164023	SGMS2	0.680657	-0.555	4.06	0.0657	1
ENSG00000258649	NA	1.95071	0.964	-0.0227	0.0657	1
ENSG00000169760	NLGN1	0.643049	-0.637	2.52	0.0657	1
ENSG00000162722	TRIM58	1.53688	0.62	7.02	0.0657	1
ENSG00000246596	NA	0.611744	-0.709	1.54	0.0658	1
ENSG00000164031	DNAJB14	0.657927	-0.604	6.57	0.0659	1
ENSG00000149531	NA	0.660211	-0.599	3.04	0.0659	1
ENSG00000261049	NA	1.76052	0.816	0.656	0.0659	1
ENSG00000233431	LINC02596	1.81756	0.862	0.0513	0.066	1
ENSG00000154438	ASZ1	0.50278	-0.992	-0.149	0.066	1
ENSG00000163710	PCOLCE2	0.564874	-0.824	0.855	0.0661	1
ENSG00000220517	ASS1P1	0.671752	-0.574	3.1	0.0661	1
ENSG00000115414	FN1	0.683494	-0.549	4.4	0.0661	1
ENSG00000257219	LNCOG	1.9292	0.948	-0.043	0.0662	1
ENSG00000104756	KCTD9	0.677832	-0.561	4.91	0.0663	1
ENSG00000246363	LINC02458	0.648869	-0.624	1.94	0.0663	1
ENSG00000213600	NA	1.48452	0.57	3.08	0.0663	1
ENSG00000111615	KRR1	0.663883	-0.591	6.23	0.0664	1
ENSG00000285704	NA	0.6685	-0.581	2.84	0.0665	1
ENSG00000165495	PKNOX2	0.638607	-0.647	2.07	0.0666	1
ENSG00000259751	TUBAP11	0.559806	-0.837	0.991	0.0666	1
ENSG00000198105	ZNF248	0.681129	-0.554	4.39	0.0666	1
ENSG00000142515	KLK3	0.642158	-0.639	2.16	0.0666	1
ENSG00000104979	C19orf53	0.682074	-0.552	4.24	0.0668	1
ENSG00000177599	ZNF491	0.618995	-0.692	1.69	0.0669	1
ENSG00000251226	LINC02714	0.586824	-0.769	0.964	0.0669	1
ENSG00000146476	ARMT1	0.679714	-0.557	4.03	0.067	1
ENSG00000180530	NRIP1	0.67315	-0.571	5.52	0.067	1
ENSG00000107672	NSMCE4A	0.681129	-0.554	4.27	0.067	1
ENSG00000249119	MTND6P4	0.531448	-0.912	0.444	0.0671	1
ENSG00000145780	FEM1C	0.675955	-0.565	5.39	0.0671	1
ENSG00000138162	TACC2	0.653836	-0.613	2.33	0.0671	1
ENSG00000280402	NA	1.77769	0.83	0.551	0.0672	1
ENSG00000166289	PLEKHF1	0.680657	-0.555	3.92	0.0672	1
ENSG00000272888	NA	0.659297	-0.601	6.46	0.0672	1
ENSG00000237971	NA	0.577543	-0.792	0.627	0.0672	1
ENSG00000224697	NEFMP1	0.59791	-0.742	1.28	0.0673	1
ENSG00000105610	KLF1	1.46409	0.55	3.64	0.0673	1
ENSG00000066032	CTNNA2	0.630252	-0.666	1.62	0.0673	1
ENSG00000165512	ZNF22	0.659754	-0.6	2.89	0.0673	1
ENSG00000139921	TMX1	0.676893	-0.563	5.01	0.0673	1
ENSG00000267895	NA	1.73147	0.792	1.05	0.0674	1
ENSG00000146757	ZNF92	0.674084	-0.569	3.48	0.0674	1
ENSG00000268081	NA	0.625465	-0.677	1.86	0.0674	1
ENSG00000237748	NA	0.598324	-0.741	1.12	0.0675	1
ENSG00000160113	NR2F6	0.576743	-0.794	0.666	0.0675	1
ENSG00000229056	HECW2-AS1	0.581963	-0.781	0.839	0.0677	1
ENSG00000280334	NA	0.590087	-0.761	0.798	0.0677	1
ENSG00000197147	LRRC8B	0.676424	-0.564	5.16	0.0678	1
ENSG00000116747	RO60	0.663423	-0.592	6.34	0.0678	1
ENSG00000267096	NA	1.75443	0.811	1.11	0.0678	1
ENSG00000211882	TRAJ7	0.671286	-0.575	2.93	0.0679	1
ENSG00000278313	LOC100420930	1.85189	0.889	0.759	0.068	1
ENSG00000109618	SEPSECS	0.679243	-0.558	4.85	0.068	1
ENSG00000178662	CSRNP3	0.643495	-0.636	2.21	0.0681	1
ENSG00000129317	PUS7L	0.672684	-0.572	5.63	0.0681	1
ENSG00000239917	NA	0.568803	-0.814	0.866	0.0681	1
ENSG00000289545	NA	0.63244	-0.661	1.81	0.0682	1
ENSG00000255358	NA	0.606677	-0.721	1.32	0.0682	1
ENSG00000163138	PACRGL	0.683494	-0.549	4.15	0.0682	1
ENSG00000204311	PJVK	0.618138	-0.694	1.52	0.0682	1
ENSG00000151923	TIAL1	0.666649	-0.585	6.23	0.0683	1
ENSG00000253539	NA	1.66209	0.733	1.29	0.0683	1
ENSG00000281778	LINC00550	0.51086	-0.969	0.0482	0.0684	1
ENSG00000230960	LOC154449	0.551717	-0.858	0.315	0.0684	1
ENSG00000135316	SYNCRIP	0.667574	-0.583	6.02	0.0684	1
ENSG00000117500	TMED5	0.667112	-0.584	6.14	0.0685	1
ENSG00000215529	EFCAB8	1.50212	0.587	2.88	0.0685	1
ENSG00000145349	CAMK2D	0.663883	-0.591	6.56	0.0685	1
ENSG00000115514	TXNDC9	0.676893	-0.563	3.49	0.0685	1
ENSG00000280387	NA	0.623733	-0.681	1.69	0.0687	1
ENSG00000147138	GPR174	0.666187	-0.586	6.34	0.0688	1
ENSG00000204956	PCDHGA1	0.564091	-0.826	0.556	0.0688	1
ENSG00000106460	TMEM106B	0.668037	-0.582	6.04	0.0688	1
ENSG00000131375	CAPN7	0.668037	-0.582	6.09	0.0689	1
ENSG00000260923	NA	1.78015	0.832	0.972	0.069	1
ENSG00000076344	RGS11	0.560195	-0.836	0.232	0.069	1
ENSG00000185477	GPRIN3	0.651122	-0.619	7.21	0.069	1
ENSG00000237757	NA	0.638607	-0.647	1.91	0.0691	1
ENSG00000152382	TADA1	0.68302	-0.55	3.9	0.0691	1
ENSG00000121068	TBX2	0.580754	-0.784	0.671	0.0692	1
ENSG00000116032	GRIN3B	0.582367	-0.78	0.957	0.0692	1
ENSG00000285872	LOC101929691	0.554785	-0.85	0.479	0.0693	1
ENSG00000101353	MROH8	1.58008	0.66	2.1	0.0693	1
ENSG00000149575	SCN2B	0.60374	-0.728	1.12	0.0694	1
ENSG00000164125	GASK1B	0.677832	-0.561	5.44	0.0694	1
ENSG00000288853	NA	1.59107	0.67	1.69	0.0696	1
ENSG00000265735	NA	1.47223	0.558	3.44	0.0696	1
ENSG00000146802	TMEM168	0.672684	-0.572	5.71	0.0696	1
ENSG00000218891	ZNF579	1.61328	0.69	1.78	0.0696	1
ENSG00000133112	TPT1	0.645281	-0.632	7.77	0.0696	1
ENSG00000251138	LINC02882	0.636397	-0.652	1.63	0.0697	1
ENSG00000180867	NA	0.657016	-0.606	2.49	0.0698	1
ENSG00000131732	ZCCHC9	0.683494	-0.549	4.05	0.0698	1
ENSG00000147481	SNTG1	0.642603	-0.638	1.88	0.0698	1
ENSG00000180264	ADGRD2	0.625031	-0.678	1.4	0.0698	1
ENSG00000280486	NA	1.74352	0.802	1.01	0.0698	1
ENSG00000023287	RB1CC1	0.661586	-0.596	6.61	0.0699	1
ENSG00000286021	NA	0.653836	-0.613	2.46	0.07	1
ENSG00000070886	EPHA8	0.629379	-0.668	1.54	0.07	1
ENSG00000124440	HIF3A	0.659297	-0.601	2.39	0.07	1
ENSG00000165762	OR4K2	0.620284	-0.689	1.62	0.0701	1
ENSG00000181450	ZNF678	0.682074	-0.552	4.48	0.0701	1
ENSG00000125352	RNF113A	0.68302	-0.55	3.62	0.0701	1
ENSG00000113851	CRBN	0.672684	-0.572	5.84	0.0702	1
ENSG00000142556	ZNF614	0.681129	-0.554	3.7	0.0702	1
ENSG00000144460	NYAP2	0.65293	-0.615	2.37	0.0702	1
ENSG00000217643	NA	0.610473	-0.712	1.62	0.0702	1
ENSG00000113387	SUB1	0.672217	-0.573	5.94	0.0702	1
ENSG00000279917	NA	1.53368	0.617	2.4	0.0703	1
ENSG00000214970	NA	0.56175	-0.832	0.232	0.0703	1
ENSG00000184226	PCDH9	0.677832	-0.561	5.34	0.0703	1
ENSG00000124253	PCK1	0.579548	-0.787	0.918	0.0704	1
ENSG00000266450	NA	0.511569	-0.967	-0.0885	0.0704	1
ENSG00000240219	NA	1.50629	0.591	2.7	0.0704	1
ENSG00000187049	TMEM216	0.681601	-0.553	3.37	0.0705	1
ENSG00000168246	UBTD2	0.663883	-0.591	2.81	0.0705	1
ENSG00000254985	NA	0.619854	-0.69	1.64	0.0705	1
ENSG00000275070	NA	0.568015	-0.816	0.894	0.0706	1
ENSG00000108231	LGI1	0.616854	-0.697	1.79	0.0706	1
ENSG00000005513	SOX8	0.594192	-0.751	1.05	0.0706	1
ENSG00000143369	ECM1	1.63467	0.709	1.55	0.0706	1
ENSG00000267060	PTGES3L	1.93724	0.954	0.228	0.0706	1
ENSG00000230735	NA	0.642158	-0.639	2.08	0.0707	1
ENSG00000166415	WDR72	0.58927	-0.763	1.09	0.0707	1
ENSG00000289788	NA	0.661586	-0.596	2.73	0.0707	1
ENSG00000117600	PLPPR4	0.542991	-0.881	0.209	0.0707	1
ENSG00000198060	MARCHF5	0.685867	-0.544	4.38	0.0708	1
ENSG00000213551	DNAJC9	0.665265	-0.588	2.71	0.0708	1
ENSG00000138083	SIX3	0.55594	-0.847	0.609	0.0709	1
ENSG00000270060	NA	0.615999	-0.699	1.35	0.0709	1
ENSG00000111845	PAK1IP1	0.652477	-0.616	2.46	0.071	1
ENSG00000178233	TMEM151B	0.556325	-0.846	0.512	0.071	1
ENSG00000176018	LYSMD3	0.681601	-0.553	4.78	0.0711	1
ENSG00000133069	TMCC2	1.45397	0.54	4.5	0.0711	1
ENSG00000090776	EFNB1	0.65293	-0.615	2.14	0.0711	1
ENSG00000142611	PRDM16	0.640824	-0.642	2.26	0.0713	1
ENSG00000235613	NSRP1P1	0.623733	-0.681	1.37	0.0714	1
ENSG00000170632	ARMC10	0.687294	-0.541	4.42	0.0714	1
ENSG00000282989	NA	0.607518	-0.719	1.05	0.0714	1
ENSG00000242759	NA	0.675955	-0.565	3.55	0.0714	1
ENSG00000174946	GPR171	0.681601	-0.553	3.88	0.0715	1
ENSG00000231064	THBS3-AS1	0.608783	-0.716	1.13	0.0715	1
ENSG00000259356	NA	1.85961	0.895	0.234	0.0716	1
ENSG00000213700	RPL17P50	0.564091	-0.826	0.823	0.0716	1
ENSG00000280129	NA	0.597496	-0.743	1.28	0.0717	1
ENSG00000269981	NA	1.60214	0.68	1.42	0.0717	1
ENSG00000237738	RNF216-IT1	1.67714	0.746	1.12	0.0717	1
ENSG00000134760	DSG1	0.591726	-0.757	1.14	0.0718	1
ENSG00000123739	PLA2G12A	0.684916	-0.546	3.81	0.0718	1
ENSG00000258581	NA	1.73989	0.799	0.818	0.0719	1
ENSG00000266918	NA	0.652477	-0.616	2.1	0.072	1
ENSG00000132623	ANKEF1	0.677832	-0.561	3.03	0.072	1
ENSG00000104093	DMXL2	0.646624	-0.629	7.94	0.072	1
ENSG00000104131	EIF3J	0.683494	-0.549	4.97	0.072	1
ENSG00000034677	RNF19A	0.667112	-0.584	6.46	0.072	1
ENSG00000245522	LINC02709	0.620714	-0.688	1.75	0.072	1
ENSG00000182195	LDOC1	0.64797	-0.626	1.9	0.072	1
ENSG00000121644	DESI2	0.683968	-0.548	4.93	0.0721	1
ENSG00000276517	NA	0.683968	-0.548	3.79	0.0721	1
ENSG00000177338	NA	1.88165	0.912	0.439	0.0721	1
ENSG00000113905	HRG	0.613442	-0.705	1.32	0.0721	1
ENSG00000289551	NA	0.586011	-0.771	0.99	0.0722	1
ENSG00000286218	NA	0.544499	-0.877	0.634	0.0722	1
ENSG00000080822	CLDND1	0.678302	-0.56	5.55	0.0723	1
ENSG00000115145	STAM2	0.676893	-0.563	5.67	0.0723	1
ENSG00000246089	MCPH1-DT	0.630252	-0.666	1.74	0.0723	1
ENSG00000279711	NA	0.564091	-0.826	0.529	0.0725	1
ENSG00000288025	NA	0.671752	-0.574	2.85	0.0725	1
ENSG00000280776	NA	0.573156	-0.803	0.711	0.0725	1
ENSG00000253661	ZFHX4-AS1	0.63905	-0.646	2.17	0.0726	1
ENSG00000144290	SLC4A10	0.686342	-0.543	4.37	0.0726	1
ENSG00000092607	TBX15	0.580352	-0.785	0.955	0.0726	1
ENSG00000233973	LINC01360	0.592136	-0.756	0.516	0.0727	1
ENSG00000182625	NA	0.567228	-0.818	0.716	0.0728	1
ENSG00000198168	SVIP	0.683494	-0.549	3.96	0.0728	1
ENSG00000253924	NA	0.664804	-0.589	2.52	0.0728	1
ENSG00000120251	GRIA2	0.650671	-0.62	1.95	0.0728	1
ENSG00000265204	NA	0.638164	-0.648	1.96	0.0729	1
ENSG00000115266	APC2	0.687294	-0.541	3.88	0.073	1
ENSG00000262209	PCDHGB3	1.73027	0.791	0.594	0.0731	1
ENSG00000188157	AGRN	1.47325	0.559	3.36	0.0733	1
ENSG00000254505	CHMP4A	0.625465	-0.677	1.56	0.0733	1
ENSG00000196341	OR8D1	0.609205	-0.715	1.37	0.0733	1
ENSG00000141425	RPRD1A	0.677832	-0.561	5.61	0.0733	1
ENSG00000180509	KCNE1	1.45397	0.54	3.87	0.0734	1
ENSG00000288904	NA	0.671752	-0.574	3.03	0.0735	1
ENSG00000286865	NA	1.83783	0.878	0.649	0.0735	1
ENSG00000120699	EXOSC8	0.682547	-0.551	5.34	0.0735	1
ENSG00000198205	ZXDA	0.685867	-0.544	3.74	0.0736	1
ENSG00000275897	NA	0.524858	-0.93	0.134	0.0736	1
ENSG00000225450	NA	1.70645	0.771	0.881	0.0737	1
ENSG00000163251	FZD5	1.52098	0.605	2.47	0.0737	1
ENSG00000270133	NA	1.69702	0.763	0.925	0.0737	1
ENSG00000245248	NA	0.67315	-0.571	3.24	0.0737	1
ENSG00000260850	LOC102723323	0.618566	-0.693	1.5	0.0738	1
ENSG00000198042	MAK16	0.687294	-0.541	4.08	0.0738	1
ENSG00000183324	REC114	0.626767	-0.674	1.54	0.0738	1
ENSG00000169016	E2F6	0.677362	-0.562	3.05	0.0738	1
ENSG00000184774	NA	1.87384	0.906	0.000932	0.0738	1
ENSG00000109272	PF4V1	0.659754	-0.6	2.15	0.0738	1
ENSG00000169851	PCDH7	0.618566	-0.693	1.51	0.0739	1
ENSG00000289182	NA	0.650671	-0.62	2.1	0.074	1
ENSG00000272719	NA	1.9602	0.971	0.00988	0.074	1
ENSG00000096088	PGC	1.64035	0.714	1.5	0.074	1
ENSG00000279884	NA	0.686342	-0.543	3.43	0.0742	1
ENSG00000222831	MIR1537	0.641713	-0.64	1.74	0.0742	1
ENSG00000134884	ARGLU1	0.651574	-0.618	7.58	0.0742	1
ENSG00000142875	PRKACB	0.664804	-0.589	6.75	0.0743	1
ENSG00000258718	NA	0.51943	-0.945	-0.00927	0.0743	1
ENSG00000229385	NA	0.51979	-0.944	0.272	0.0743	1
ENSG00000129003	VPS13C	0.627201	-0.673	8.99	0.0745	1
ENSG00000143952	VPS54	0.683494	-0.549	5.21	0.0746	1
ENSG00000232892	RGS5-AS1	1.61776	0.694	1.32	0.0746	1
ENSG00000198576	ARC	0.535515	-0.901	0.0499	0.0746	1
ENSG00000181904	C5orf24	0.686342	-0.543	4.89	0.0747	1
ENSG00000110768	GTF2H1	0.684442	-0.547	5.25	0.0747	1
ENSG00000179915	NRXN1	0.685391	-0.545	3.67	0.0747	1
ENSG00000165891	E2F7	1.58008	0.66	2.17	0.0748	1
ENSG00000289161	LOC100310756	0.633317	-0.659	1.57	0.0748	1
ENSG00000006451	RALA	0.688248	-0.539	4.25	0.0749	1
ENSG00000116489	CAPZA1	0.656561	-0.607	7.45	0.0749	1
ENSG00000250103	PANCR	0.552482	-0.856	0.238	0.075	1
ENSG00000163577	EIF5A2	0.668037	-0.582	2.75	0.075	1
ENSG00000196693	ZNF33B	0.679714	-0.557	5.54	0.075	1
ENSG00000070808	CAMK2A	0.642603	-0.638	1.85	0.0752	1
ENSG00000273619	RPS21-DT	0.601652	-0.733	1.21	0.0752	1
ENSG00000127989	MTERF1	0.688248	-0.539	4.27	0.0754	1
ENSG00000272482	NA	0.58927	-0.763	0.77	0.0754	1
ENSG00000153914	SREK1	0.665726	-0.587	6.76	0.0754	1
ENSG00000269069	NA	0.653383	-0.614	2.42	0.0754	1
ENSG00000111291	GPRC5D	1.97657	0.983	0.586	0.0754	1
ENSG00000124194	GDAP1L1	1.58777	0.667	1.55	0.0755	1
ENSG00000206527	HACD2	0.686342	-0.543	5.08	0.0755	1
ENSG00000107643	MAPK8	0.680657	-0.555	5.57	0.0756	1
ENSG00000282988	NA	1.6529	0.725	1.41	0.0757	1
ENSG00000211460	TSN	0.686818	-0.542	5.1	0.0758	1
ENSG00000253504	MTCYBP19	0.546768	-0.871	0.329	0.0758	1
ENSG00000135655	USP15	0.632878	-0.66	8.76	0.0759	1
ENSG00000133640	LRRIQ1	0.586417	-0.77	1.21	0.0759	1
ENSG00000163322	ABRAXAS1	0.68968	-0.536	4.11	0.0759	1
ENSG00000254048	NA	0.587231	-0.768	0.679	0.0759	1
ENSG00000166569	CPLX4	0.595428	-0.748	0.998	0.0759	1
ENSG00000234465	PINLYP	1.56917	0.65	2.2	0.0759	1
ENSG00000145321	GC	0.517991	-0.949	0.0958	0.0759	1
ENSG00000287410	NA	0.593368	-0.753	0.81	0.076	1
ENSG00000227827	PKD1P2	0.623733	-0.681	0.937	0.076	1
ENSG00000006047	YBX2	0.592136	-0.756	0.814	0.076	1
ENSG00000100024	UPB1	1.49796	0.583	2.67	0.0761	1
ENSG00000279669	NA	0.585199	-0.773	0.546	0.0761	1
ENSG00000286444	NA	0.595428	-0.748	0.617	0.0761	1
ENSG00000285816	NA	1.56917	0.65	1.55	0.0762	1
ENSG00000119333	DYNC2I2	0.660669	-0.598	2.27	0.0762	1
ENSG00000153933	DGKE	0.685391	-0.545	5.18	0.0762	1
ENSG00000198010	DLGAP2	0.661586	-0.596	2.25	0.0762	1
ENSG00000132773	TOE1	0.686818	-0.542	3.5	0.0763	1
ENSG00000164209	SLC25A46	0.68302	-0.55	5.46	0.0763	1
ENSG00000176920	FUT2	1.53581	0.619	2.18	0.0764	1
ENSG00000178074	C2orf69	0.681601	-0.553	3.6	0.0764	1
ENSG00000224819	NA	0.641268	-0.641	1.88	0.0765	1
ENSG00000258813	NA	0.569592	-0.812	0.541	0.0765	1
ENSG00000133216	EPHB2	1.48349	0.569	3.24	0.0765	1
ENSG00000234667	ACTL11P	1.76418	0.819	0.265	0.0766	1
ENSG00000108511	HOXB6	1.81882	0.863	0.495	0.0767	1
ENSG00000209042	SNORD12C	1.65634	0.728	0.951	0.0767	1
ENSG00000185742	C11orf87	0.562919	-0.829	0.724	0.0768	1
ENSG00000173391	OLR1	1.67249	0.742	1.43	0.0768	1
ENSG00000197062	ZSCAN26	0.686342	-0.543	3.87	0.0768	1
ENSG00000224051	CPTP	0.688248	-0.539	3.55	0.0769	1
ENSG00000228097	MTATP6P11	0.645729	-0.631	1.93	0.0769	1
ENSG00000260746	NA	0.568803	-0.814	0.482	0.077	1
ENSG00000270772	PDHA1P1	0.651574	-0.618	2.08	0.0771	1
ENSG00000237827	RPS15AP29	0.638164	-0.648	1.59	0.0771	1
ENSG00000120262	CCDC170	0.673617	-0.57	2.78	0.0771	1
ENSG00000130312	MRPL34	0.68302	-0.55	3.2	0.0771	1
ENSG00000260555	NA	1.55725	0.639	2.03	0.0771	1
ENSG00000287671	NA	0.574349	-0.8	0.703	0.0772	1
ENSG00000111906	HDDC2	0.692075	-0.531	4.4	0.0773	1
ENSG00000147799	ARHGAP39	0.615146	-0.701	1.26	0.0773	1
ENSG00000280048	NA	0.521956	-0.938	-0.15	0.0773	1
ENSG00000149260	CAPN5	1.45498	0.541	3.25	0.0773	1
ENSG00000270562	FOXP1-DT	0.690159	-0.535	3.86	0.0774	1
ENSG00000279098	NA	0.582771	-0.779	0.247	0.0774	1
ENSG00000289614	NA	0.574349	-0.8	0.653	0.0775	1
ENSG00000269845	NA	0.67315	-0.571	2.85	0.0775	1
ENSG00000169933	FRMPD4	0.629379	-0.668	1.08	0.0776	1
ENSG00000289212	NA	0.595841	-0.747	1.22	0.0776	1
ENSG00000124749	COL21A1	0.601235	-0.734	1.21	0.0776	1
ENSG00000173511	VEGFB	0.681601	-0.553	2.93	0.0776	1
ENSG00000101204	CHRNA4	0.632878	-0.66	1.79	0.0776	1
ENSG00000229668	NA	1.80876	0.855	0.576	0.0776	1
ENSG00000164603	SAMTOR	0.689203	-0.537	4.24	0.0776	1
ENSG00000211817	TRAV38-2DV8	0.597082	-0.744	0.86	0.0776	1
ENSG00000287131	LOC105377156	1.79876	0.847	0.582	0.0776	1
ENSG00000286456	NA	0.571569	-0.807	0.353	0.0778	1
ENSG00000234925	NA	0.68968	-0.536	3.95	0.0778	1
ENSG00000264278	ZNF236-DT	0.615999	-0.699	1.37	0.0779	1
ENSG00000235994	NA	0.570777	-0.809	0.476	0.0779	1
ENSG00000137251	TINAG	1.84933	0.887	-0.0285	0.078	1
ENSG00000160336	ZNF765-ZNF761	0.675487	-0.566	3.4	0.078	1
ENSG00000011478	QPCTL	1.53156	0.615	2.28	0.078	1
ENSG00000122733	PHF24	0.654743	-0.611	1.44	0.0782	1
ENSG00000175544	CABP4	1.59992	0.678	1.58	0.0782	1
ENSG00000147905	ZCCHC7	0.683968	-0.548	5.45	0.0783	1
ENSG00000259954	IL21R-AS1	1.54221	0.625	2	0.0783	1
ENSG00000286512	NA	0.680657	-0.555	3.02	0.0784	1
ENSG00000165996	HACD1	1.76052	0.816	0.798	0.0785	1
ENSG00000126787	DLGAP5	1.54007	0.623	2.06	0.0785	1
ENSG00000234737	KRT18P15	1.64832	0.721	1.19	0.0785	1
ENSG00000185129	PURA	0.673617	-0.57	6.21	0.0785	1
ENSG00000179913	B3GNT3	0.550953	-0.86	0.466	0.0786	1
ENSG00000239726	RN7SL688P	0.574349	-0.8	0.44	0.0786	1
ENSG00000240291	NA	0.626767	-0.674	1.23	0.0787	1
ENSG00000256436	TAS2R31	0.674084	-0.569	2.99	0.0787	1
ENSG00000201794	RN7SKP130	1.78757	0.838	0.484	0.0787	1
ENSG00000243238	IGKV2-30	0.573554	-0.802	1.42	0.0787	1
ENSG00000065243	PKN2	0.662963	-0.593	7.03	0.0787	1
ENSG00000155368	DBI	0.691116	-0.533	4.02	0.0787	1
ENSG00000284848	LINC02359	0.643495	-0.636	1.74	0.0787	1
ENSG00000111911	HINT3	0.692075	-0.531	4.11	0.0788	1
ENSG00000102172	SMS	0.693035	-0.529	4.31	0.0788	1
ENSG00000178567	EPM2AIP1	0.677362	-0.562	6.15	0.0788	1
ENSG00000174606	ANGEL2	0.679714	-0.557	5.88	0.0788	1
ENSG00000185615	PDIA2	1.75808	0.814	0.374	0.0789	1
ENSG00000228219	NPM1P30	1.78881	0.839	0.349	0.079	1
ENSG00000226663	MTND4P10	0.510506	-0.97	-0.227	0.079	1
ENSG00000279314	NA	0.642603	-0.638	2.03	0.079	1
ENSG00000230223	ATXN8OS	0.613868	-0.704	1.3	0.079	1
ENSG00000281664	LINC00538	0.547906	-0.868	-0.0604	0.0791	1
ENSG00000111729	CLEC4A	0.616426	-0.698	1.56	0.0791	1
ENSG00000132953	XPO4	0.676424	-0.564	6.13	0.0791	1
ENSG00000171490	RSL1D1	0.680657	-0.555	6.01	0.0791	1
ENSG00000228971	LINC02607	0.647521	-0.627	2	0.0792	1
ENSG00000225206	MIR137HG	0.612168	-0.708	1.13	0.0792	1
ENSG00000151892	GFRA1	0.651122	-0.619	1.86	0.0792	1
ENSG00000145687	SSBP2	0.681601	-0.553	5.81	0.0793	1
ENSG00000025156	HSF2	0.690637	-0.534	3.84	0.0793	1
ENSG00000286346	LOC124901902	0.577143	-0.793	0.453	0.0793	1
ENSG00000254111	LOC105379379	0.626767	-0.674	1.2	0.0794	1
ENSG00000158296	SLC13A3	1.5305	0.614	2.2	0.0794	1
ENSG00000228775	WEE2-AS1	0.666649	-0.585	2.25	0.0794	1
ENSG00000213463	SYNJ2BP	0.691116	-0.533	4.79	0.0794	1
ENSG00000257497	NA	0.693996	-0.527	4.15	0.0795	1
ENSG00000287365	NA	0.51477	-0.958	-0.0361	0.0796	1
ENSG00000090989	EXOC1	0.683968	-0.548	5.49	0.0796	1
ENSG00000170571	EMB	0.657016	-0.606	7.52	0.0796	1
ENSG00000261126	RBFADN	1.7219	0.784	0.723	0.0796	1
ENSG00000265394	NA	0.576743	-0.794	0.686	0.0796	1
ENSG00000253457	SMIM18	0.601652	-0.733	1.28	0.0796	1
ENSG00000135476	ESPL1	1.50004	0.585	2.72	0.0798	1
ENSG00000214018	NA	0.606677	-0.721	0.838	0.0798	1
ENSG00000114480	GBE1	0.693035	-0.529	4.48	0.0798	1
ENSG00000261837	NA	0.588046	-0.766	0.756	0.0798	1
ENSG00000164694	FNDC1	0.629815	-0.667	1.7	0.0799	1
ENSG00000267394	NA	0.655197	-0.61	2.11	0.0799	1
ENSG00000143570	SLC39A1	0.587638	-0.767	0.937	0.08	1
ENSG00000108848	LUC7L3	0.663883	-0.591	7.12	0.08	1
ENSG00000247092	SNHG10	0.678772	-0.559	2.9	0.08	1
ENSG00000131495	NDUFA2	0.673617	-0.57	2.7	0.08	1
ENSG00000267452	LINC02073	0.637722	-0.649	2.08	0.08	1
ENSG00000188672	RHCE	1.53688	0.62	2.03	0.08	1
ENSG00000112200	ZNF451	0.666649	-0.585	6.94	0.08	1
ENSG00000165443	PHYHIPL	0.53663	-0.898	0.241	0.0801	1
ENSG00000184012	LOC124905021	1.61552	0.692	1.68	0.0801	1
ENSG00000113593	PPWD1	0.682074	-0.552	5.63	0.0801	1
ENSG00000185737	NRG3	0.620714	-0.688	1.1	0.0802	1
ENSG00000126804	ZBTB1	0.683968	-0.548	5.57	0.0802	1
ENSG00000198898	CAPZA2	0.678302	-0.56	6.17	0.0803	1
ENSG00000287088	NA	0.618995	-0.692	1.15	0.0803	1
ENSG00000287826	LOC124902005	0.549808	-0.863	0.218	0.0805	1
ENSG00000249345	LINC02405	0.640824	-0.642	1.52	0.0805	1
ENSG00000279829	NA	1.76418	0.819	0.844	0.0805	1
ENSG00000033867	SLC4A7	0.671752	-0.574	6.53	0.0805	1
ENSG00000099769	IGFALS	0.57995	-0.786	0.382	0.0806	1
ENSG00000178075	GRAMD1C	0.693996	-0.527	3.83	0.0806	1
ENSG00000260598	FRG2IP	0.512989	-0.963	-0.0602	0.0807	1
ENSG00000196277	GRM7	0.647521	-0.627	1.93	0.0808	1
ENSG00000197579	TOPORS	0.686342	-0.543	5.45	0.0808	1
ENSG00000235387	SPAAR	0.586417	-0.77	0.623	0.0808	1
ENSG00000111886	GABRR2	1.49174	0.577	2.74	0.0809	1
ENSG00000101871	MID1	1.57026	0.651	1.63	0.0809	1
ENSG00000264247	ZNF407-AS1	0.693515	-0.528	4.09	0.081	1
ENSG00000196735	HLA-DQA1	0.674551	-0.568	6.26	0.0811	1
ENSG00000143627	PKLR	1.66324	0.734	0.947	0.0811	1
ENSG00000255302	EID1	0.68968	-0.536	5.17	0.0811	1
ENSG00000127870	RNF6	0.689203	-0.537	5.22	0.0811	1
ENSG00000135114	OASL	1.43794	0.524	4.99	0.0812	1
ENSG00000099246	RAB18	0.669428	-0.579	6.85	0.0813	1
ENSG00000150628	SPATA4	0.5544	-0.851	-0.00952	0.0813	1
ENSG00000113966	ARL6	0.668964	-0.58	2.43	0.0814	1
ENSG00000260145	NA	1.50733	0.592	2.56	0.0815	1
ENSG00000060718	COL11A1	0.658383	-0.603	2.1	0.0815	1
ENSG00000064490	RFXANK	1.43993	0.526	3.87	0.0815	1
ENSG00000228482	NA	0.573156	-0.803	0.63	0.0815	1
ENSG00000107560	RAB11FIP2	0.691116	-0.533	5.09	0.0815	1
ENSG00000121989	ACVR2A	0.692555	-0.53	4.27	0.0816	1
ENSG00000138134	STAMBPL1	0.68968	-0.536	4.91	0.0816	1
ENSG00000229205	LINC00200	0.533293	-0.907	0.157	0.0816	1
ENSG00000164007	CLDN19	0.587638	-0.767	0.512	0.0816	1
ENSG00000261904	MTND5P33	0.570777	-0.809	0.33	0.0817	1
ENSG00000115361	ACADL	0.583984	-0.776	0.653	0.0817	1
ENSG00000185231	MC2R	0.540363	-0.888	-0.00439	0.0817	1
ENSG00000255332	LINC02756	0.616426	-0.698	0.791	0.0817	1
ENSG00000029363	BCLAF1	0.655651	-0.609	7.66	0.0817	1
ENSG00000105137	SYDE1	0.605417	-0.724	1.17	0.0818	1
ENSG00000171241	SHCBP1	1.52414	0.608	2.43	0.0818	1
ENSG00000179743	SPEN-AS1	0.669892	-0.578	2.64	0.0818	1
ENSG00000222035	KIAA2012-AS1	0.580754	-0.784	0.563	0.0818	1
ENSG00000184185	KCNJ12	0.624598	-0.679	1.13	0.0819	1
ENSG00000228541	NA	1.60882	0.686	1.62	0.082	1
ENSG00000225193	NA	0.662504	-0.594	2.15	0.0821	1
ENSG00000289269	NA	0.616854	-0.697	1.12	0.0821	1
ENSG00000224159	NA	1.89868	0.925	0.224	0.0821	1
ENSG00000285598	NA	0.585605	-0.772	0.554	0.0821	1
ENSG00000111665	CDCA3	1.52732	0.611	2.22	0.0821	1
ENSG00000254066	NA	0.544876	-0.876	0.066	0.0823	1
ENSG00000146243	IRAK1BP1	0.675955	-0.565	2.68	0.0824	1
[truncated: 24,621 more rows]

## Sheet: Table S3 - DEA (TSD), annotatio
Supplementary Table 3
Differential expression analysis: TSD vs. non-TSD, annotation table
Information based on www.genecards.org and www.gtexportal.org unless a direct link to a different source has been provided in the table (e.g., row 5, column F). Note that all table references are also present in the main References section.
Ensembl ID	Gene ID	Alias	Gene category	Expressed in (GTEX, median TPM > 0.05, descending order of expression)	Function	Associated diseases	Phenotypes from GWAS Catalogue	Human phenotype ontology	MGI mutant phenotypes	GO - molecular function	GO - biological process	GO - cellular component
ENSG00000230051	LOC102724900	Novel Transcript NONHSAG033598.2 HSALNG0134723 Lnc-CRYBA4-9	LncRNA	Brain Testis	Unknown function. Involved in AD1	NA	Progression free survival Response to tyrosine kinase inhibitor	NA	NA	NA	NA	NA
ENSG00000200840	RNU6-82P	RNA, U6 Small Nuclear 82, Pseudogene	Pseudogene	NA	Splicing - U4 snRNA binding.	NA	Monocyte count Granulocyte percentage of myeloid white cells Body height Hepcidin:transferrin saturation ratio	NA	NA	U4 snRNA binding	spliceosomal tri-snRNP complex assembly formation of quadruple SL/U4/U5/U6 snRNP	U6 snRNP U4/U6 x U5 tri-snRNP complex
ENSG00000266100	LOC109127557	Novel Transcript, Antisense To MSI2 NONHSAG022302.2 HSALNG0117636 Lnc-CCDC182-2	LncRNA	Testis	Unknown function.	NA	Phf-tau measurement	NA	NA	NA	NA	NA
ENSG00000281383		Novel Transcript, Similar to YY1 Associated Myogenesis RNA 1 YAM1 Lnc-KCNE1B-157 HSALNG0147125	LncRNA	Ubiquitously, except bladder (median TPM = 0.04239)	Structural constituent of ribosome.	NA	NA	NA	NA	structural constituent of ribosome	NA	ribosome
ENSG00000228232	GAPDHP1	Glyceraldehyde-3-Phosphate Dehydrogenase Pseudogene 1	Pseudogene	Ubiquitously	Unknown function.	NA	NA	NA	NA	NA	NA	NA
ENSG00000272906		Novel Transcript, Antisense To TOR1AIP1 NONHSAG003610.2 Lnc-TOR1AIP2-5 HSALNG0008783	LncRNA	Ubiquitously	Unknown function.	NA	NA	NA	NA	NA	NA	NA
ENSG00000236138	DUX4L26	Double Homebox 4 Like 26 (Pseudogene)	Pseudogene	Ubiquitously, except skeletal muscle (median TPM = 0.04592) and blood (median TPM = 0.000)	Possibly involved in facioscapulohumeral muscular dystrophy (FSHD) and development2.	NA	NA	NA	NA	NA	NA	NA
ENSG00000249790	LINC02972	Long Intergenic Non-Protein Coding RNA 2972 AC092490.1 NONHSAG010421.2 HSALNG0089090 Lnc-RIMKLB-6	LncRNA	Ubiquitously, but mainly in blood	Possibly involved in Mycoplasma pneumoniae pneumonia1 and acute ischemic stroke2	NA	Myopia	NA	NA	NA	NA	NA
ENSG00000224993	RPL29P12	Ribosomal Protein L29 Pseudogene 12	Pseudogene	Ubiquitously	Involved in multiple myeloma1. Phenotypes associated include	NA	Chronic obstructive pulmonary disease Fev/fvc ratio Red cell distribution width Vital capacity Response to bronchodilator	NA	NA	NA	NA	NA
ENSG00000259092	TRAV30	T Cell Receptor Alpha Variable 30	Protein-coding	Kidney Blood Spleen Small intestine Liver Artery Lung Fallopian tube Bladder Vagina Colon	Part of T cell receptor complex.	NA	Adolescent idiopathic scoliosis Cognitive impairment measurement	NA	NA	NA	involved_in adaptive immune response involved_in response to bacterium	plasma membrane part_of T cell receptor complex
ENSG00000111537	IFNG IMD69 IFG IFI	Interferon Gamma	Protein-coding	Blood Spleen EBV-transformed lymphocytes Lung Adipose Liver Nerve (tibial) Cervix Small intestine Thyroid Brain (spinal cord, c-1) Vagina Artery Fallopian tube Heart (atrial appendage) Pituitary Kidney (cortex) Breast Colon (transverse) Testis Bladder Prostate	Signalling protein released in response to viruses.	Immunodeficiency 69 Hepatitis C Virus Cutaneous leishmaniasis Pulmonary tuberculosis Lepromatous leprosy Tetanus Tuberculosis Mycobacterial disease (MSMD)	Ulcerative colitis Inflammatory bowel disease Body height Brain measurement Cortical surface area measurement	Autoimmune antibody positivity Specific learning disability Seizure Intellectual disability Pulmonary lymphangiomyomatosis	normal nervous system muscle homeostasis/metabolism growth/size/body region cellular cardiovascular system behaviour/neurological immune system respiratory system reproductive system mortality/aging hematopoietic system renal/urinary system liver/biliary system neoplasm digestive/alimentary endocrine/exocrine glands vision/eye integument skeleton embryo craniofacial	enables cytokine activity enables type II interferon receptor binding enables protein binding	involved_in negative regulation of transcription by RNA polymerase II involved_in microglial cell activation involved_in positive regulation of cytokine production involved_in adaptive immune response involved_in macrophage activation involved in immune response	located_in extracellular region is_active_in extracellular space
ENSG00000250479	CHCHD10	Coiled-Coil-Helix-Coiled-Coil-Helix Domain Containing 10	Protein-coding	Ubiquitously (and highly expressed, from 21.16 to 426.8 median TPM)	Mitochondrial protein, part of cristae junctions in the intermembrane space. Mutations cause frontotemporal dementia and/or amyotrophic lateral sclerosis-2.	Spinal muscular atrophy Jokela type Frontotemporal dementia and/or amyotrophic lateral sclerosis 2	Serum gamma-glutamyl transferase measurement Blood protein measurement Cysteine-glutathione disulfide measurement Liver fibrosis measurement Serum metabolity measurement	Babinski sign Hyperreflexia Tremor Progressive cerebellar ataxia Muscle weakness	nervous system muscle homeostasis/metabolism growth/size/body regin cellular cardiovascular system behaviour/neurological immune system reproductive system mortality/aging endocrine/exocrine gland limbs/digits/tail hearing/vestibular/ear skeleton	enables molecular_function enables protein binding	involved_in oxidative phosphorylation involved_in mitochondrion organisation involved_in stabilisation of membrane potential involved_in mitochondria-nucleus signaling pathway involved_in maintenance of protein location in nucleus	is_active_in nucleus located_in mitochondrion located_in mitochondrial intermembrane space part_of MICOS complex
ENSG00000243265	RPL23AP55	Ribosomal Protein L23a Pseudogene 55	Pseudogene	Vagina Minor salivary gland Skin Fallopian tube Lung Small intestine Breast Uterus Adipose Esophagus Cervix Thyroid Prostate Nerve (tibial) Bladder Spleen Colon Artery (coronary) Stomach Hearth (atrial appendage)	Unknown function.	NA	NA	NA	NA	NA	NA	NA
ENSG00000283378	CNTNAP3C	Contactin Associated Protein Family Member 3C	Protein-coding	Esophagus Skin Blood Testis Minor salivary gland Vagina Nerve (tibial) Heart (atrial appendage) Colon (sigmoid) Breast Brain (nucleus accumbens) Artery (aorta) Adipose Prostate Spleen Lung	Predicted to be involved in cell adhesion.	NA	NA	NA	nervous system behaviour/neurological	NA	cell adhesion	NA
ENSG00000233416	RPS25P3	Ribosomal Protein S25 Pseudogene 3	Pseudogene	Esophagus Artery Brain Cervix Uterus Colon Bladder Fallopian tube Nerve (tibial) Skin Pituitary Small intestine Thyroid Lung Stomach Ovary Adipose Prostate Fibroblasts Vagina Breast Spleen Minor salivary gland Pancreas Kidney (medulla) Heart (atrial appendage)	Unknown function.	NA	Apolipoprotein b measurement LDL cholesterol measurement Total cholesterol measurement	NA	NA	NA	NA	NA

## Sheet: Table S4 - DEA (YGTSS), results
Supplementary Table 4
Differential expression analysis: YGTSS association, results
Ensembl gene ID	Symbol	FC	logFC	AveExpr	P.Value	adj.P.Val
ENSG00000201098	RNY1	0.462154	-1.11356	4.50081	6.31837e-09	0.000172251
ENSG00000152766	ANKRD22	0.482012	-1.05286	2.02857	5.66626e-06	0.0772369
ENSG00000150337	FCGR1A	0.59857	-0.740409	3.86467	1.91786e-05	0.174282
ENSG00000265531	FCGR1CP	0.540248	-0.888307	1.99648	5.12186e-05	0.34908
ENSG00000202538	RNU4-2	0.62619	-0.675328	4.96671	0.000213152	0.821903
ENSG00000168062	BATF2	0.627872	-0.671458	2.70995	0.000290098	0.821903
ENSG00000290735	NA	0.599611	-0.737902	1.69848	0.000299929	0.821903
ENSG00000263740	RN7SL4P	0.634509	-0.656288	6.51005	0.000323931	0.821903
ENSG00000225492	NA	0.514352	-0.959172	0.159016	0.000329864	0.821903
ENSG00000277775	H3C7	0.619195	-0.691534	3.02435	0.000340243	0.821903
ENSG00000249790	NA	0.634254	-0.656867	5.77838	0.000364391	0.821903
ENSG00000265735	NA	0.608033	-0.717779	3.42347	0.000378747	0.821903
ENSG00000207008	SNORA54	0.579692	-0.786642	4.06685	0.000453843	0.821903
ENSG00000236138	DUX4L26	1.67997	0.74844	1.19302	0.000455309	0.821903
ENSG00000286522	H3C2	0.580642	-0.784279	3.07279	0.000471821	0.821903
ENSG00000228417	NA	2.6692	1.41641	-0.750086	0.000527669	0.821903
ENSG00000264733	MIR4718	0.428613	-1.22225	0.188908	0.000532318	0.821903
ENSG00000230084	NA	1.5646	0.645794	5.78231	0.00054267	0.821903
ENSG00000163519	TRAT1	1.50826	0.592886	5.2721	0.000646611	0.927785
ENSG00000150681	RGS18	1.49125	0.576526	6.1355	0.000808104	0.999428
ENSG00000206177	HBM	0.682456	-0.551191	4.36226	0.000858929	0.999428
ENSG00000010030	ETV7	0.661654	-0.595852	2.47788	0.000948418	0.999428
ENSG00000267293	LOC100422497	0.605745	-0.723218	1.56026	0.000963671	0.999428
ENSG00000100450	GZMH	0.689356	-0.536678	5.25689	0.000980827	0.999428
ENSG00000205809	KLRC2	1.63394	0.708356	2.31099	0.00102626	0.999428
ENSG00000286146	NA	0.695607	-0.523657	2.43445	0.00126224	0.999428
ENSG00000291033	TXLNGY	1.49155	0.576812	4.22564	0.00130989	0.999428
ENSG00000287665	NA	0.641006	-0.641591	1.84143	0.00131813	0.999428
ENSG00000287991	NA	0.5993	-0.73865	1.47302	0.00134803	0.999428
ENSG00000183347	GBP6	0.635541	-0.653944	1.53102	0.0013589	0.999428
ENSG00000272477	NA	1.60853	0.685739	3.40085	0.00153015	0.999428
ENSG00000183762	KREMEN1	0.707549	-0.499098	4.3094	0.00158638	0.999428
ENSG00000260145	NA	0.660304	-0.598798	2.29658	0.00165559	0.999428
ENSG00000270225	MTCO2P22	1.98845	0.991641	-0.848305	0.0019154	0.999428
ENSG00000117560	FASLG	0.697076	-0.520612	3.33009	0.0020445	0.999428
ENSG00000023445	BIRC3	1.42201	0.507927	7.14617	0.00210672	0.999428
ENSG00000288834	NA	0.634584	-0.656117	1.36663	0.00217083	0.999428
ENSG00000116194	ANGPTL1	1.44249	0.528557	4.58221	0.00219841	0.999428
ENSG00000241169	NA	0.626417	-0.674806	1.35971	0.00226495	0.999428
ENSG00000204103	MAFB	0.706683	-0.500865	3.83411	0.00228978	0.999428
ENSG00000153064	BANK1	1.3886	0.473635	5.8432	0.00230999	0.999428
ENSG00000071909	MYO3B	0.691756	-0.531666	2.05691	0.0023372	0.999428
ENSG00000261442	NA	0.656734	-0.606619	2.2188	0.00237616	0.999428
ENSG00000272398	CD24	1.41084	0.496559	3.76177	0.00244871	0.999428
ENSG00000268555	NA	0.674079	-0.569011	2.35386	0.00248356	0.999428
ENSG00000198336	MYL4	0.712706	-0.488622	3.91605	0.00251346	0.999428
ENSG00000196091	MYBPC1	0.660583	-0.598187	0.933237	0.00253349	0.999428
ENSG00000199568	RNU5A-1	0.595472	-0.747894	0.548754	0.00259729	0.999428
ENSG00000116191	RALGPS2	1.39275	0.477936	6.53003	0.00261989	0.999428
ENSG00000222808	RNU4-47P	0.640161	-0.643493	1.39728	0.00267866	0.999428
ENSG00000203668	CHML	1.42208	0.508003	4.87349	0.00273917	0.999428
ENSG00000177303	CASKIN2	1.64451	0.717656	1.15747	0.00278006	0.999428
ENSG00000261158	NA	0.719849	-0.474234	3.868	0.002795	0.999428
ENSG00000280385	NA	1.41135	0.497077	4.46324	0.00280615	0.999428
ENSG00000131203	IDO1	0.674257	-0.568629	2.26811	0.00290947	0.999428
ENSG00000184226	PCDH9	1.3662	0.450168	5.60776	0.00306528	0.999428
ENSG00000016490	CLCA1	0.625311	-0.677354	0.268903	0.00313672	0.999428
ENSG00000132485	ZRANB2	1.4762	0.561887	6.62876	0.00322587	0.999428
ENSG00000163736	PPBP	1.39059	0.475699	4.17	0.0032608	0.999428
ENSG00000274641	H2BC17	0.660314	-0.598776	2.4081	0.00328084	0.999428
ENSG00000176083	ZNF683	0.710904	-0.492273	2.91201	0.00330039	0.999428
ENSG00000201428	NA	0.634156	-0.65709	3.05985	0.00336306	0.999428
ENSG00000030419	IKZF2	1.37448	0.458889	6.6966	0.00343058	0.999428
ENSG00000267006	NA	1.54658	0.629085	2.59127	0.0034744	0.999428
ENSG00000171999	OR52P2P	0.673155	-0.570989	2.39882	0.00348763	0.999428
ENSG00000181963	OR52K2	0.683449	-0.549095	2.58885	0.00365934	0.999428
ENSG00000203972	GLYATL3	0.569756	-0.811584	-0.468714	0.00366439	0.999428
ENSG00000185130	H2BC13	0.62661	-0.67436	1.96273	0.00376784	0.999428
ENSG00000118733	OLFM3	0.591811	-0.756792	-0.273706	0.00381315	0.999428
ENSG00000135114	OASL	0.738899	-0.43655	5.02055	0.00392127	0.999428
ENSG00000196576	PLXNB2	0.739038	-0.43628	6.03143	0.00393629	0.999428
ENSG00000214359	RPL18P10	0.716745	-0.480468	3.2751	0.00397143	0.999428
ENSG00000142089	IFITM3	0.736713	-0.440826	6.09538	0.00399863	0.999428
ENSG00000205056	NA	1.36962	0.453776	4.36271	0.0042211	0.999428
ENSG00000155761	SPAG17	0.695641	-0.523585	1.72692	0.00422463	0.999428
ENSG00000282572	NA	0.726931	-0.460109	4.40566	0.00423265	0.999428
ENSG00000257509	NA	0.652466	-0.616025	1.47291	0.00430216	0.999428
ENSG00000266891	NA	0.604237	-0.726813	1.24502	0.00430293	0.999428
ENSG00000272888	NA	1.3969	0.482225	6.62465	0.00455861	0.999428
ENSG00000277349	NA	0.584923	-0.773681	-0.218098	0.00462876	0.999428
ENSG00000110090	CPT1A	0.738534	-0.437265	5.75655	0.00464103	0.999428
ENSG00000169877	AHSP	0.736585	-0.441075	3.92011	0.00466881	0.999428
ENSG00000183734	ASCL2	0.680816	-0.554662	2.23244	0.00475035	0.999428
ENSG00000287822	NA	0.572865	-0.803732	0.839557	0.00481744	0.999428
ENSG00000100342	APOL1	0.7443	-0.426044	4.67659	0.0050504	0.999428
ENSG00000149131	SERPING1	0.730157	-0.453722	3.44361	0.00511133	0.999428
ENSG00000261285	LOC101928392	0.584627	-0.774411	-0.553251	0.0051141	0.999428
ENSG00000275569	NA	1.78837	0.838649	0.860883	0.00511426	0.999428
ENSG00000188219	POTEE	0.571734	-0.806585	0.0516492	0.0051219	0.999428
ENSG00000147604	RPL7	1.43607	0.522124	6.42888	0.00516369	0.999428
ENSG00000276168	RN7SL1	0.68658	-0.542501	14.035	0.00519759	0.999428
ENSG00000156738	MS4A1	1.34982	0.432767	6.91644	0.00521032	0.999428
ENSG00000136051	WASHC4	1.38808	0.473092	7.75752	0.00524947	0.999428
ENSG00000200795	RNU4-1	0.677792	-0.561085	2.82554	0.00525424	0.999428
ENSG00000114529	C3orf52	1.39353	0.478742	3.16305	0.00527334	0.999428
ENSG00000124915	MYRF-AS1	0.558779	-0.83965	-0.738197	0.00534764	0.999428
ENSG00000200597	RNVU1-33	0.552362	-0.856313	0.275558	0.00538144	0.999428
ENSG00000289557	NA	0.738504	-0.437322	4.01113	0.00543507	0.999428
ENSG00000253807	NA	0.6469	-0.628385	0.0979721	0.0054467	0.999428
ENSG00000168329	CX3CR1	0.745637	-0.423454	7.24591	0.0055851	0.999428
ENSG00000280205	NA	0.698618	-0.517424	3.07187	0.00560334	0.999428
ENSG00000273983	H3C8	0.618469	-0.693227	2.29647	0.00574621	0.999428
ENSG00000224323	NA	2.14566	1.10142	0.350782	0.0057471	0.999428
ENSG00000278463	H2AC4	0.615007	-0.701326	1.66571	0.00575586	0.999428
ENSG00000122482	ZNF644	1.36867	0.452777	6.23735	0.00578684	0.999428
ENSG00000274290	H2BC6	0.733801	-0.44654	3.84905	0.00606247	0.999428
ENSG00000253330	NA	0.684297	-0.547305	2.31679	0.00613596	0.999428
ENSG00000186265	BTLA	1.3633	0.447104	5.37816	0.00618472	0.999428
ENSG00000237422	NA	0.680018	-0.556355	1.89068	0.00624803	0.999428
ENSG00000166432	ZMAT1	1.34624	0.428935	5.3753	0.00628623	0.999428
ENSG00000252021	NA	0.603415	-0.728778	0.611121	0.00632185	0.999428
ENSG00000279722	NA	1.38168	0.466423	4.03411	0.00635976	0.999428
ENSG00000129993	CBFA2T3	0.739932	-0.434535	3.7407	0.00637117	0.999428
ENSG00000166592	RRAD	0.544053	-0.87818	-0.983803	0.00638054	0.999428
ENSG00000228219	NPM1P30	0.600982	-0.734607	-0.459371	0.00671826	0.999428
ENSG00000074660	SCARF1	0.753414	-0.408485	4.8792	0.00675441	0.999428
ENSG00000148773	MKI67	0.743746	-0.427117	4.04212	0.00684691	0.999428
ENSG00000248383	PCDHAC1	0.588051	-0.765988	-0.711762	0.00701004	0.999428
ENSG00000196169	KIF19	0.725645	-0.462665	2.10292	0.00721996	0.999428
ENSG00000163631	ALB	0.628237	-0.670618	0.122499	0.00730875	0.999428
ENSG00000151292	CSNK1G3	1.39133	0.476462	4.79892	0.00735063	0.999428
ENSG00000173114	LRRN3	1.36343	0.447239	5.11478	0.00762623	0.999428
ENSG00000213707	NA	0.643552	-0.63587	0.858739	0.00770452	0.999428
ENSG00000235602	POU5F1P3	0.674122	-0.568919	1.97316	0.00771198	0.999428
ENSG00000105708	ZNF14	1.37247	0.456775	4.01234	0.00781314	0.999428
ENSG00000167996	FTH1	0.758608	-0.398574	5.61838	0.00788666	0.999428
ENSG00000162366	PDZK1IP1	0.749486	-0.416026	5.20702	0.00790863	0.999428
ENSG00000236056	NA	0.587994	-0.766126	0.645825	0.00791022	0.999428
ENSG00000263069	RNF213-AS1	0.758168	-0.39941	4.90698	0.00797359	0.999428
ENSG00000286992	NA	0.604286	-0.726696	-0.78536	0.00805734	0.999428
ENSG00000197385	ZNF860	1.38262	0.467403	2.89758	0.00809777	0.999428
ENSG00000253770	HMGB1P23	0.574452	-0.799743	0.286856	0.00840668	0.999428
ENSG00000163624	CDS1	1.57651	0.656732	0.551017	0.00841813	0.999428
ENSG00000159086	PAXBP1	1.34891	0.431796	5.7497	0.00847747	0.999428
ENSG00000217930	PAM16	0.706684	-0.500863	2.32085	0.00858793	0.999428
ENSG00000131409	LRRC4B	1.64475	0.717871	0.268291	0.00863583	0.999428
ENSG00000256771	ZNF253	1.34872	0.431594	3.66619	0.00864174	0.999428
ENSG00000223609	HBD	0.756399	-0.402781	4.19668	0.00868886	0.999428
ENSG00000263934	NA	0.717964	-0.478017	8.93012	0.00881716	0.999428
ENSG00000182578	CSF1R	0.75828	-0.399198	6.42017	0.0088666	0.999428
ENSG00000279453	NA	1.35929	0.442849	3.50148	0.00887312	0.999428
ENSG00000174226	SNX31	0.652546	-0.61585	0.129541	0.00887709	0.999428
ENSG00000008324	SS18L2	1.38236	0.467133	2.94623	0.00893093	0.999428
ENSG00000197582	NA	0.539437	-0.890473	0.49847	0.00894818	0.999428
ENSG00000088386	SLC15A1	0.660272	-0.598868	0.334585	0.00896955	0.999428
ENSG00000261253	NA	0.685238	-0.545323	1.83559	0.00901387	0.999428
ENSG00000255529	POLR2M	1.34712	0.429873	4.30959	0.00913624	0.999428
ENSG00000238278	NA	1.69322	0.759773	0.833447	0.00920506	0.999428
ENSG00000273133	NA	0.636044	-0.652801	1.59144	0.00929409	0.999428
ENSG00000287168	NA	0.71637	-0.481223	2.58645	0.00931554	0.999428
ENSG00000224968	LINC01645	1.65617	0.727854	-0.782401	0.0094235	0.999428
ENSG00000278771	RN7SL3	0.720841	-0.472247	5.11497	0.0094754	0.999428
ENSG00000123384	LRP1	0.757062	-0.401516	7.09057	0.00958402	0.999428
ENSG00000138400	MDH1B	0.639325	-0.645379	-0.188534	0.00960702	0.999428
ENSG00000279476	NA	0.758576	-0.398635	4.17881	0.00968113	0.999428
ENSG00000140105	WARS1	0.763041	-0.390168	6.65733	0.0097006	0.999428
ENSG00000206560	ANKRD28	1.31527	0.395358	5.78037	0.00976795	0.999428
ENSG00000269806	NA	0.634444	-0.656436	1.16784	0.00977308	0.999428
ENSG00000171791	BCL2	1.31554	0.39566	7.67478	0.00994421	0.999428
ENSG00000236154	LOC101929021	0.581369	-0.782473	-1.18198	0.00994562	0.999428
ENSG00000097096	SYDE2	1.37875	0.463358	2.58619	0.00997293	0.999428
ENSG00000177888	ZBTB41	1.36641	0.45039	4.84773	0.0100354	0.999428
ENSG00000185697	MYBL1	1.31715	0.397424	6.02254	0.0100415	0.999428
ENSG00000231123	NA	0.734744	-0.444686	3.37304	0.010116	0.999428
ENSG00000138119	MYOF	0.759638	-0.396616	4.89872	0.0101702	0.999428
ENSG00000087586	AURKA	0.713228	-0.487564	2.19995	0.0102853	0.999428
ENSG00000212232	SNORD17	0.734164	-0.445826	6.93259	0.0103511	0.999428
ENSG00000146233	CYP39A1	0.642192	-0.638924	-0.283958	0.0104121	0.999428
ENSG00000198168	SVIP	1.35548	0.4388	4.03586	0.0104439	0.999428
ENSG00000207088	SNORA7B	0.646184	-0.629983	1.14974	0.0104526	0.999428
ENSG00000206172	HBA1	0.724271	-0.465398	2.85702	0.010517	0.999428
ENSG00000174501	ANKRD36C	1.3108	0.390452	6.46536	0.0106291	0.999428
ENSG00000225886	NA	0.625831	-0.676156	1.04223	0.010795	0.999428
ENSG00000125703	ATG4C	1.34099	0.423293	4.01226	0.01082	0.999428
ENSG00000242536	NA	0.627381	-0.672586	-0.582644	0.0108535	0.999428
ENSG00000186393	KRT26	0.588211	-0.765594	-0.980904	0.0108813	0.999428
ENSG00000211888	TRAJ1	1.47366	0.559401	1.93826	0.0110353	0.999428
ENSG00000082293	COL19A1	1.30477	0.383792	5.07947	0.0111114	0.999428
ENSG00000265749	NA	1.5284	0.612025	1.15318	0.0111442	0.999428
ENSG00000165997	ARL5B	1.35191	0.434995	5.0374	0.0111512	0.999428
ENSG00000144228	SPOPL	1.34093	0.423239	6.87642	0.0112765	0.999428
ENSG00000124143	ARHGAP40	0.63082	-0.664699	-0.611904	0.0113032	0.999428
ENSG00000272970	LOC107986163	0.684685	-0.546487	0.765235	0.0113831	0.999428
ENSG00000102145	GATA1	0.74611	-0.422539	3.77588	0.0114701	0.999428
ENSG00000180694	TMEM64	1.34	0.422228	4.23193	0.0115162	0.999428
ENSG00000287080	H3C3	0.689003	-0.537418	2.60452	0.0115231	0.999428
ENSG00000260691	LOC128966611	0.548397	-0.866707	-1.14094	0.0115486	0.999428
ENSG00000116747	RO60	1.33165	0.413218	6.46313	0.0115512	0.999428
ENSG00000198523	PLN	1.38047	0.465159	3.61206	0.0115578	0.999428
ENSG00000169255	B3GALNT1	0.694239	-0.526496	1.30931	0.0115815	0.999428
ENSG00000164120	HPGD	1.3695	0.453646	2.76227	0.0117302	0.999428
ENSG00000106683	LIMK1	0.769877	-0.3773	4.86134	0.0117907	0.999428
ENSG00000145390	USP53	1.31085	0.390505	5.33713	0.0117921	0.999428
ENSG00000177853	ZNF518A	1.34254	0.424961	6.3216	0.0118194	0.999428
ENSG00000134970	TMED7	1.36712	0.451135	5.33848	0.012006	0.999428
ENSG00000187325	TAF9B	1.34277	0.425207	4.27453	0.012111	0.999428
ENSG00000111331	OAS3	0.763368	-0.389549	6.73859	0.0121533	0.999428
ENSG00000150045	KLRF1	1.33187	0.413449	4.66131	0.0122649	0.999428
ENSG00000250574	NA	0.648888	-0.62396	0.943555	0.012462	0.999428
ENSG00000236863	RPL23AP23	0.67399	-0.5692	1.41377	0.0124797	0.999428
ENSG00000134709	HOOK1	1.32781	0.409044	3.60447	0.0125687	0.999428
ENSG00000143382	ADAMTSL4	0.766154	-0.384293	6.00403	0.0125878	0.999428
ENSG00000279665	NA	0.607986	-0.717889	0.486929	0.0126203	0.999428
ENSG00000284484	CPHXL2	0.723177	-0.46758	2.21126	0.0126965	0.999428
ENSG00000197008	ZNF138	1.3417	0.424061	3.78117	0.0127331	0.999428
ENSG00000163281	GNPDA2	1.3297	0.411097	4.45371	0.0127543	0.999428
ENSG00000289485	LOC101927369	0.721198	-0.471533	2.02561	0.0128995	0.999428
ENSG00000164983	TMEM65	1.30953	0.389047	6.66181	0.0129258	0.999428
ENSG00000267882	LOC100131496	0.699754	-0.515081	1.57198	0.0130608	0.999428
ENSG00000143507	DUSP10	0.756378	-0.40282	3.50038	0.0131458	0.999428
ENSG00000205413	SAMD9	1.34049	0.42276	6.65882	0.0132363	0.999428
ENSG00000204956	PCDHGA1	1.73527	0.795157	-0.0133696	0.0132789	0.999428
ENSG00000260923	NA	0.673276	-0.570731	1.22906	0.0135438	0.999428
ENSG00000279530	NA	1.33848	0.420595	4.33303	0.0135605	0.999428
ENSG00000259736	CRTC3-AS1	0.60227	-0.731518	0.266377	0.0136058	0.999428
ENSG00000177182	CLVS1	0.719212	-0.475512	1.18194	0.0137001	0.999428
ENSG00000130589	HELZ2	0.770381	-0.376357	6.85537	0.0138057	0.999428
ENSG00000079385	CEACAM1	0.773473	-0.370577	4.69178	0.0138115	0.999428
ENSG00000089692	LAG3	0.741121	-0.432219	2.19189	0.0139056	0.999428
ENSG00000120832	MTERF2	1.31876	0.399186	3.45457	0.0139931	0.999428
ENSG00000197153	H3C12	0.659365	-0.600851	2.04935	0.0139983	0.999428
ENSG00000267397	NA	0.593265	-0.753251	0.0186363	0.0140128	0.999428
ENSG00000134352	IL6ST	1.33314	0.414828	7.66351	0.0140632	0.999428
ENSG00000286590	NA	1.81273	0.858162	-0.207374	0.0141622	0.999428
ENSG00000273261	NA	1.74958	0.807009	0.53463	0.0141759	0.999428
ENSG00000272219	NA	0.679648	-0.55714	1.33759	0.0143217	0.999428
ENSG00000260943	NA	0.675277	-0.566449	0.909387	0.0143711	0.999428
ENSG00000208772	SNORD94	0.721096	-0.471737	2.49115	0.0144375	0.999428
ENSG00000280353	NA	0.636476	-0.651822	0.463039	0.0144706	0.999428
ENSG00000255060	NA	0.688936	-0.537558	1.55649	0.0144969	0.999428
ENSG00000244720	NA	1.41082	0.496533	3.16486	0.0146194	0.999428
ENSG00000227076	NA	0.630137	-0.666263	0.601478	0.0146635	0.999428
ENSG00000228140	EFHD2-AS1	0.747058	-0.420708	2.52337	0.014758	0.999428
ENSG00000290976	USP32P1	0.700052	-0.514466	2.30903	0.0148332	0.999428
ENSG00000005812	FBXL3	1.3065	0.385708	5.72076	0.0150971	0.999428
ENSG00000165813	CCDC186	1.30728	0.386564	5.8408	0.0151489	0.999428
ENSG00000173239	LIPM	0.623798	-0.68085	-0.379054	0.0151652	0.999428
ENSG00000249267	LINC00939	0.715353	-0.483273	0.536132	0.0151844	0.999428
ENSG00000115318	LOXL3	0.760516	-0.394949	3.41588	0.0152539	0.999428
ENSG00000114107	CEP70	1.33765	0.419698	2.91711	0.0153253	0.999428
ENSG00000137267	TUBB2A	0.752168	-0.410873	1.81286	0.015331	0.999428
ENSG00000200087	SNORA73B	0.734278	-0.445602	6.27783	0.0153602	0.999428
ENSG00000233355	CHRM3-AS2	1.30357	0.382464	6.07016	0.0154009	0.999428
ENSG00000251309	NA	1.42441	0.510367	1.85897	0.0154037	0.999428
ENSG00000264937	NA	0.710705	-0.492677	1.94014	0.0154142	0.999428
ENSG00000249019	NA	0.687635	-0.540286	1.34515	0.0154997	0.999428
ENSG00000179399	GPC5	0.672196	-0.573047	0.30232	0.0155072	0.999428
ENSG00000169245	CXCL10	0.665171	-0.588202	0.762468	0.0155244	0.999428
ENSG00000263982	NA	0.639593	-0.644773	0.789628	0.0155964	0.999428
ENSG00000186235	LINC02610	1.49217	0.577412	1.40594	0.0156192	0.999428
ENSG00000273582	NA	0.608433	-0.716831	0.347685	0.0156949	0.999428
ENSG00000184357	H1-5	0.726822	-0.460325	4.58406	0.0157146	0.999428
ENSG00000260528	LINC02193	0.775216	-0.36733	5.15136	0.0157873	0.999428
ENSG00000139826	ABHD13	1.33143	0.412971	5.42444	0.015832	0.999428
ENSG00000279176	NA	0.76222	-0.391721	3.59056	0.0158964	0.999428
ENSG00000235169	SMIM1	0.706719	-0.500791	1.49632	0.0159562	0.999428
ENSG00000146802	TMEM168	1.32896	0.410301	5.89494	0.0159825	0.999428
ENSG00000073067	CYP2W1	1.62551	0.700889	0.0841867	0.0160549	0.999428
ENSG00000126860	EVI2A	1.37129	0.455538	4.78334	0.0160823	0.999428
ENSG00000258791	LINC00520	0.699481	-0.515644	0.606293	0.0161273	0.999428
ENSG00000271533	NA	1.31936	0.399836	6.2516	0.0161895	0.999428
ENSG00000188647	PTAR1	1.32434	0.405275	7.42236	0.016199	0.999428
ENSG00000134243	SORT1	0.779846	-0.358738	5.74563	0.0162352	0.999428
ENSG00000211779	TRAV5	0.655271	-0.609836	1.05089	0.0162833	0.999428
ENSG00000162722	TRIM58	0.771576	-0.374119	6.88471	0.0163011	0.999428
ENSG00000259308	NA	1.58539	0.664834	0.868761	0.0163192	0.999428
ENSG00000100336	APOL4	0.725702	-0.46255	1.65218	0.0163989	0.999428
ENSG00000134955	SLC37A2	0.777233	-0.36358	4.86694	0.0164922	0.999428
ENSG00000135636	DYSF	0.771256	-0.374717	7.69964	0.0165416	0.999428
ENSG00000226140	LINC02654	0.610218	-0.712604	-0.340424	0.0167896	0.999428
ENSG00000259119	NA	0.617729	-0.694954	-0.345717	0.0169637	0.999428
ENSG00000127081	ZNF484	1.32176	0.402458	5.06303	0.0170226	0.999428
ENSG00000090104	RGS1	0.718712	-0.476514	1.76319	0.0171034	0.999428
ENSG00000229190	NA	1.58514	0.664606	0.864248	0.01713	0.999428
ENSG00000163600	ICOS	1.30444	0.383425	4.51865	0.0172016	0.999428
ENSG00000284623	NA	0.650086	-0.621297	-0.738322	0.0173518	0.999428
ENSG00000245667	NA	0.656302	-0.607567	0.632826	0.0173575	0.999428
ENSG00000154451	GBP5	0.751402	-0.412344	8.49513	0.0174238	0.999428
ENSG00000169508	GPR183	1.29837	0.376706	5.69048	0.0174285	0.999428
ENSG00000264757	MIR3198-1	0.671643	-0.574234	1.14555	0.0175263	0.999428
ENSG00000135469	COQ10A	1.32093	0.401559	2.99876	0.0175887	0.999428
ENSG00000131981	LGALS3	0.783285	-0.352392	5.56845	0.0175908	0.999428
ENSG00000283499	LOC124900886	1.51582	0.600099	1.14583	0.0177226	0.999428
ENSG00000176393	RNPEP	0.777277	-0.363499	4.41472	0.0177746	0.999428
ENSG00000237667	LINC01115	0.68734	-0.540905	0.0806293	0.0178017	0.999428
ENSG00000166634	SERPINB12	0.641727	-0.639968	-0.539464	0.017868	0.999428
ENSG00000171817	ZNF540	1.3122	0.391985	3.47642	0.017921	0.999428
ENSG00000286212	NA	0.597747	-0.742393	-0.890897	0.0179373	0.999428
ENSG00000256987	NA	0.697931	-0.518843	1.5774	0.0179552	0.999428
ENSG00000254019	SLC45A4-AS1	0.648151	-0.625598	0.878977	0.0180885	0.999428
ENSG00000007968	E2F2	0.772112	-0.373119	5.12647	0.0181394	0.999428
ENSG00000179031	NA	1.64236	0.71577	0.149623	0.0181764	0.999428
ENSG00000176928	GCNT4	1.29758	0.375828	5.01288	0.0182956	0.999428
ENSG00000287134	NA	0.694187	-0.526604	0.151294	0.0183584	0.999428
ENSG00000075884	ARHGAP15	1.29496	0.372905	7.59427	0.0183626	0.999428
ENSG00000234500	NA	0.656129	-0.607948	0.905311	0.0184424	0.999428
ENSG00000285051	SLC7A14-AS1	0.723977	-0.465984	1.20514	0.0185092	0.999428
ENSG00000248810	LINC02432	0.770956	-0.375279	4.21098	0.0185637	0.999428
ENSG00000231233	CFAP58-DT	0.70423	-0.505882	1.64557	0.0186127	0.999428
ENSG00000200840	RNU6-82P	1.74724	0.805078	0.653082	0.0186969	0.999428
ENSG00000248429	GASK1B-AS1	0.750656	-0.413776	2.93887	0.0187241	0.999428
ENSG00000273445	NA	0.723939	-0.46606	2.08214	0.0187438	0.999428
ENSG00000233030	LOC124904411	0.737394	-0.439492	2.7386	0.0187452	0.999428
ENSG00000260417	NA	0.742597	-0.42935	2.70158	0.0187782	0.999428
ENSG00000013441	CLK1	1.29573	0.373764	7.79204	0.0188208	0.999428
ENSG00000167232	ZNF91	1.28838	0.365553	6.09993	0.0188306	0.999428
ENSG00000181036	FCRL6	0.783193	-0.352561	5.40996	0.0188418	0.999428
ENSG00000251191	LINC00589	0.638681	-0.646832	-0.532009	0.0188451	0.999428
ENSG00000127989	MTERF1	1.30116	0.3798	4.30447	0.0189663	0.999428
ENSG00000168542	COL3A1	0.702766	-0.508883	0.647059	0.0189747	0.999428
ENSG00000214872	SMTNL1	0.773915	-0.369753	3.48574	0.0190827	0.999428
ENSG00000163728	TTC14	1.30778	0.387121	6.46691	0.0191935	0.999428
ENSG00000288679	NA	0.668661	-0.580653	-0.458488	0.0192267	0.999428
ENSG00000226012	NA	0.751794	-0.41159	3.41675	0.0192328	0.999428
ENSG00000184698	OR51M1	0.690424	-0.534445	0.194752	0.0192712	0.999428
ENSG00000150556	LYPD6B	0.686457	-0.542758	0.176644	0.0192914	0.999428
ENSG00000282851	BISPR	0.752915	-0.40944	3.25203	0.0193316	0.999428
ENSG00000260592	LOC124903659	0.716095	-0.481776	1.92652	0.0194374	0.999428
ENSG00000226237	GAS1RR	0.700388	-0.513774	0.303163	0.0194965	0.999428
ENSG00000250079	LOC100533667	0.643902	-0.635087	-0.990092	0.0195669	0.999428
ENSG00000073861	TBX21	0.785751	-0.347857	5.28001	0.019654	0.999428
ENSG00000230081	HSPE1P28	1.68645	0.75399	0.450649	0.0200044	0.999428
ENSG00000199405	SNORA1B	0.706827	-0.50057	1.65453	0.0200648	0.999428
ENSG00000283118	NA	0.770745	-0.375674	3.8284	0.0201045	0.999428
ENSG00000251149	MTND5P5	1.40286	0.488375	1.88828	0.0201512	0.999428
ENSG00000125787	GNRH2	0.687394	-0.540791	0.673274	0.0201608	0.999428
ENSG00000161642	ZNF385A	0.767988	-0.380844	3.5661	0.0202683	0.999428
ENSG00000215458	AATBC	0.785179	-0.348906	5.28894	0.0202801	0.999428
ENSG00000288932	NA	0.785004	-0.349228	5.63443	0.0204468	0.999428
ENSG00000258730	ITPK1-AS1	0.777907	-0.36233	4.38497	0.0204573	0.999428
ENSG00000285730	NA	1.36915	0.453285	2.85124	0.0205672	0.999428
ENSG00000247324	NA	0.598557	-0.740439	0.0121034	0.0206099	0.999428
ENSG00000291135	FCGR1BP	0.773672	-0.370206	3.15684	0.0206206	0.999428
ENSG00000254466	OR4D10	0.629022	-0.668819	-1.18135	0.0206725	0.999428
ENSG00000136696	IL36B	0.692837	-0.529413	-0.122837	0.0207316	0.999428
ENSG00000187522	HSPA14	1.31514	0.39522	3.50849	0.0207399	0.999428
ENSG00000244734	HBB	0.748036	-0.418821	16.8794	0.0207722	0.999428
ENSG00000235726	NA	0.675282	-0.566437	0.284359	0.0208837	0.999428
ENSG00000286535	LOC124902026	0.646877	-0.628436	0.498741	0.0209595	0.999428
ENSG00000158106	RHPN1	1.34548	0.428118	3.09456	0.02096	0.999428
ENSG00000171033	PKIA	1.31677	0.397006	3.31396	0.0209609	0.999428
ENSG00000166002	SMCO4	0.759144	-0.397555	2.88781	0.0209858	0.999428
ENSG00000183562	NA	1.30642	0.38562	4.20108	0.0210076	0.999428
ENSG00000133739	LRRCC1	1.34648	0.429191	2.33391	0.0210165	0.999428
ENSG00000224435	NA	0.626243	-0.675205	-1.1653	0.0210295	0.999428
ENSG00000261245	NA	0.6964	-0.522012	1.21014	0.0211563	0.999428
ENSG00000117000	RLF	1.28506	0.361836	5.75107	0.0211837	0.999428
ENSG00000106605	BLVRA	0.776461	-0.365014	3.83677	0.0212619	0.999428
ENSG00000237440	ZNF737	1.28409	0.360742	5.33548	0.0213741	0.999428
ENSG00000288772	NA	1.66392	0.734587	0.382939	0.02143	0.999428
ENSG00000226374	LINC01345	0.62335	-0.681885	-0.680589	0.0214626	0.999428
ENSG00000252908	RNU6-1003P	0.597258	-0.743574	0.273267	0.0215997	0.999428
ENSG00000150593	PDCD4	1.27851	0.354462	7.00541	0.0216225	0.999428
ENSG00000213762	ZNF134	1.27985	0.355971	4.94225	0.0218407	0.999428
ENSG00000274286	ADRA2B	1.62557	0.700947	-0.47775	0.0218683	0.999428
ENSG00000066855	MTFR1	1.29192	0.369518	5.48081	0.0219043	0.999428
ENSG00000138587	MNS1	0.660378	-0.598635	-0.0211262	0.0219262	0.999428
ENSG00000196747	H2AC13	0.736572	-0.441102	3.47072	0.0219388	0.999428
ENSG00000166266	CUL5	1.30381	0.382732	5.09202	0.0220128	0.999428
ENSG00000049449	RCN1	0.742626	-0.429293	2.28234	0.0220887	0.999428
ENSG00000130226	DPP6	0.768458	-0.379961	2.04991	0.0221131	0.999428
ENSG00000232401	LINC00112	0.608767	-0.716038	-0.90773	0.0222021	0.999428
ENSG00000205336	ADGRG1	0.788716	-0.342422	5.89256	0.0222078	0.999428
ENSG00000006042	TMEM98	0.711492	-0.49108	0.563164	0.0223363	0.999428
ENSG00000278876	NA	1.53863	0.621649	0.668603	0.0223463	0.999428
ENSG00000167207	NOD2	0.790401	-0.339343	6.30815	0.0224754	0.999428
ENSG00000235082	NA	0.68183	-0.552516	0.787326	0.0225645	0.999428
ENSG00000188388	GOLGA6L3P	0.682051	-0.552048	-0.372414	0.0226272	0.999428
ENSG00000254317	NA	1.39678	0.482106	2.24856	0.0227155	0.999428
ENSG00000101084	RAB5IF	0.725284	-0.463383	2.37654	0.0229598	0.999428
ENSG00000236064	LOC101928335	0.690561	-0.53416	1.30253	0.0229824	0.999428
ENSG00000175548	ALG10B	1.29242	0.370073	4.43395	0.0229892	0.999428
ENSG00000231298	MANCR	0.656291	-0.607591	-0.871744	0.0230728	0.999428
ENSG00000196911	KPNA5	1.29185	0.369435	5.1472	0.0233131	0.999428
ENSG00000232136	NA	0.663542	-0.59174	0.964464	0.0234513	0.999428
ENSG00000223396	NA	0.737821	-0.438657	2.11388	0.0234549	0.999428
ENSG00000160013	PTGIR	0.757107	-0.40143	2.84951	0.0234642	0.999428
ENSG00000227200	NA	0.720696	-0.472537	1.83014	0.0234659	0.999428
ENSG00000125999	BPIFB1	0.720852	-0.472225	0.428601	0.0234698	0.999428
ENSG00000248415	NA	0.748113	-0.418672	2.09524	0.0235016	0.999428
ENSG00000106591	MRPL32	1.32063	0.401222	3.74684	0.023529	0.999428
ENSG00000280248	NA	0.770566	-0.37601	2.94934	0.0235749	0.999428
ENSG00000029363	BCLAF1	1.29011	0.367494	7.84739	0.0235956	0.999428
ENSG00000070614	NDST1	0.79002	-0.340038	5.91863	0.0236613	0.999428
ENSG00000282834	NA	1.46469	0.550598	2.11917	0.0237495	0.999428
ENSG00000237928	NFIA-AS2	0.73433	-0.445499	0.490102	0.0237649	0.999428
ENSG00000278330	NA	0.786418	-0.346632	5.15441	0.0239522	0.999428
ENSG00000112077	RHAG	0.730751	-0.452549	1.47703	0.0239728	0.999428
ENSG00000236911	NA	1.32952	0.410901	2.92713	0.0240016	0.999428
ENSG00000058673	ZC3H11A	1.37797	0.462549	1.92878	0.0240115	0.999428
ENSG00000177725	NA	1.70292	0.768007	-0.397489	0.0240468	0.999428
ENSG00000254649	NA	0.700948	-0.512622	1.46329	0.0240557	0.999428
ENSG00000211845	TRAJ44	1.35037	0.433349	2.11342	0.0242014	0.999428
ENSG00000152926	ERV3-1-ZNF117	1.28545	0.362272	5.95973	0.024302	0.999428
ENSG00000227825	NA	0.744272	-0.426098	2.61815	0.0243732	0.999428
ENSG00000116266	STXBP3	1.27684	0.352573	6.21908	0.0243942	0.999428
ENSG00000285664	LOC105370500	0.732586	-0.448931	1.14769	0.0244102	0.999428
ENSG00000114113	RBP2	0.639778	-0.644357	0.302852	0.0247591	0.999428
ENSG00000110172	CHORDC1	1.27319	0.348452	6.25618	0.0248197	0.999428
ENSG00000257894	NA	0.613277	-0.705388	-0.882399	0.0248687	0.999428
ENSG00000286721	NA	1.35891	0.442445	2.03547	0.0249242	0.999428
ENSG00000269945	NA	0.694159	-0.526663	0.50469	0.0249461	0.999428
ENSG00000242019	KIR3DL3	0.673138	-0.571025	-0.67855	0.0250481	0.999428
ENSG00000227110	LMCD1-AS1	0.74397	-0.426683	0.971732	0.0251023	0.999428
ENSG00000117399	CDC20	0.723891	-0.466156	1.92943	0.0251259	0.999428
ENSG00000225572	DOCK4-AS1	0.714008	-0.485987	1.89103	0.0251999	0.999428
ENSG00000248971	KRT8P46	0.773565	-0.370406	3.47299	0.0252116	0.999428
ENSG00000235945	NA	0.774637	-0.368407	3.32327	0.0252618	0.999428
ENSG00000279187	NA	0.742192	-0.430135	2.03115	0.0252674	0.999428
ENSG00000187808	SOWAHD	0.744283	-0.426077	2.47751	0.0252936	0.999428
ENSG00000168685	IL7R	1.28183	0.35821	9.47911	0.0253052	0.999428
ENSG00000130513	GDF15	0.729364	-0.455288	1.88213	0.0253295	0.999428
ENSG00000100852	ARHGAP5	1.27515	0.350662	5.28175	0.0253316	0.999428
ENSG00000136908	DPM2	0.793369	-0.333937	5.3224	0.0253811	0.999428
ENSG00000197045	GMFB	1.29177	0.369347	5.54848	0.025416	0.999428
ENSG00000135521	LTV1	1.33744	0.419471	2.67316	0.0254558	0.999428
ENSG00000260378	LOC105371090	0.790571	-0.339033	4.49312	0.025462	0.999428
ENSG00000284738	LOC101928059	0.703845	-0.506671	1.24311	0.0255394	0.999428
ENSG00000141574	SECTM1	0.79435	-0.332153	6.12926	0.0255532	0.999428
ENSG00000287631	NA	0.749454	-0.416089	2.32426	0.0255964	0.999428
ENSG00000023171	GRAMD1B	0.794334	-0.332183	4.94042	0.0256181	0.999428
ENSG00000198887	SMC5	1.27501	0.350509	5.94009	0.0256271	0.999428
ENSG00000153563	CD8A	0.759314	-0.397231	6.12601	0.0256877	0.999428
ENSG00000142606	MMEL1	1.43827	0.524337	0.652409	0.0256971	0.999428
ENSG00000180537	RNF182	0.776105	-0.365677	2.77893	0.0258298	0.999428
ENSG00000241484	ARHGAP8	0.662414	-0.594196	0.268853	0.0258694	0.999428
ENSG00000228010	NA	0.694953	-0.525013	0.692905	0.0259052	0.999428
ENSG00000204091	TDRG1	0.632372	-0.661155	-0.639345	0.0260819	0.999428
ENSG00000234775	NA	0.640354	-0.643058	-0.874706	0.0260824	0.999428
ENSG00000134758	RNF138	1.30023	0.378771	5.06352	0.0261094	0.999428
ENSG00000177683	THAP5	1.28524	0.362035	4.83852	0.0261378	0.999428
ENSG00000264895	NA	1.34723	0.429993	2.59364	0.0261855	0.999428
ENSG00000226091	LINC00937	0.774194	-0.369232	3.02915	0.0262503	0.999428
ENSG00000114520	SNX4	1.29598	0.374045	3.74023	0.0262979	0.999428
ENSG00000197595	ATP11AUN	0.617154	-0.696297	-0.71648	0.0263352	0.999428
ENSG00000260997	NA	0.770462	-0.376204	2.96774	0.026345	0.999428
ENSG00000165434	PGM2L1	1.26247	0.336251	4.42751	0.0266126	0.999428
ENSG00000244682	NA	0.786101	-0.347213	5.52744	0.0267048	0.999428
ENSG00000251022	THAP9-AS1	1.2932	0.370951	4.04196	0.0267634	0.999428
ENSG00000258581	NA	0.692256	-0.530623	0.841216	0.0267768	0.999428
ENSG00000187908	DMBT1	0.757685	-0.400331	1.10938	0.0267929	0.999428
ENSG00000179921	GPBAR1	0.783437	-0.35211	3.68213	0.0268197	0.999428
ENSG00000230735	NA	1.39918	0.484579	2.36677	0.0268405	0.999428
ENSG00000136514	RTP4	0.766851	-0.382981	3.53088	0.0268609	0.999428
ENSG00000179476	C14orf28	1.35177	0.434855	2.39414	0.026894	0.999428
ENSG00000143353	LYPLAL1	1.29635	0.37446	4.28475	0.026919	0.999428
ENSG00000258084	NA	0.695621	-0.523627	-0.436462	0.0269329	0.999428
ENSG00000231789	PIK3CD-AS2	0.765455	-0.38561	2.64521	0.0269458	0.999428
ENSG00000291212	NA	1.5255	0.609278	0.486937	0.0269475	0.999428
ENSG00000129292	PHF20L1	1.28451	0.361215	7.73414	0.0270267	0.999428
ENSG00000239503	NA	0.77788	-0.36238	3.05967	0.0271194	0.999428
ENSG00000141446	ESCO1	1.28054	0.356748	5.04174	0.027126	0.999428
ENSG00000156886	ITGAD	0.770651	-0.37585	2.10666	0.0271359	0.999428
ENSG00000213891	RPL3P6	0.787074	-0.34543	3.67116	0.0271369	0.999428
ENSG00000157423	HYDIN	0.779691	-0.359026	2.49995	0.0272459	0.999428
ENSG00000287237	NA	0.733366	-0.447394	2.23108	0.0274505	0.999428
ENSG00000261678	SCRT1	0.640552	-0.642612	-0.612108	0.0274592	0.999428
ENSG00000248391	LINC02064	0.65669	-0.606715	-0.222085	0.0274636	0.999428
ENSG00000177688	SUMO4	1.34851	0.431366	2.77781	0.0275308	0.999428
ENSG00000179348	GATA2	0.767156	-0.382409	3.03784	0.0275486	0.999428
ENSG00000184613	NELL2	1.26778	0.3423	6.38524	0.0276326	0.999428
ENSG00000279373	NA	1.53826	0.6213	-0.0599796	0.0277039	0.999428
ENSG00000242531	NA	1.51851	0.602654	0.699671	0.0277238	0.999428
ENSG00000082258	CCNT2	1.28909	0.366357	6.90797	0.0277295	0.999428
ENSG00000143171	RXRG	0.66863	-0.580721	-0.773908	0.027783	0.999428
ENSG00000177602	HASPIN	0.65167	-0.617787	0.433249	0.027806	0.999428
ENSG00000285610	NA	1.57006	0.650816	-0.808822	0.0278447	0.999428
ENSG00000272874	NA	1.64055	0.714177	-0.960951	0.0279597	0.999428
ENSG00000178338	ZNF354B	1.28162	0.35797	3.7786	0.0280275	0.999428
ENSG00000269938	NA	1.39787	0.483232	2.02258	0.0280398	0.999428
ENSG00000290999	NA	1.34681	0.42955	2.042	0.0280899	0.999428
ENSG00000163527	STT3B	1.28901	0.366262	7.18501	0.0281712	0.999428
ENSG00000164163	ABCE1	1.27517	0.350687	5.1493	0.0282368	0.999428
ENSG00000138755	CXCL9	0.722158	-0.469614	0.620976	0.0282717	0.999428
ENSG00000144827	ABHD10	1.29141	0.36895	4.41583	0.0283013	0.999428
ENSG00000185129	PURA	1.27409	0.349466	6.34835	0.0283099	0.999428
ENSG00000215246	LINC02982	0.721392	-0.471145	0.513123	0.028384	0.999428
ENSG00000279096	NA	0.701909	-0.510643	-0.0616179	0.0284624	0.999428
ENSG00000058063	ATP11B	1.28673	0.363714	7.69069	0.0285502	0.999428
ENSG00000104343	UBE2W	1.27704	0.352799	6.197	0.0286253	0.999428
ENSG00000174004	NRROS	0.793098	-0.334429	4.48957	0.0286425	0.999428
ENSG00000279331	RBM12B-AS1	1.34055	0.422828	2.70471	0.0286621	0.999428
ENSG00000212939	NA	0.777243	-0.363562	3.00406	0.0286646	0.999428
ENSG00000258869	LINC02312	0.779707	-0.358996	2.92913	0.0286703	0.999428
ENSG00000129667	RHBDF2	0.795862	-0.32941	5.94654	0.028703	0.999428
ENSG00000197893	NRAP	0.738147	-0.438019	0.667666	0.0287264	0.999428
ENSG00000259461	NA	0.672942	-0.571446	-0.54536	0.0287317	0.999428
ENSG00000092853	CLSPN	0.777889	-0.362364	2.6254	0.0287382	0.999428
ENSG00000152495	CAMK4	1.29402	0.371862	7.47669	0.0288144	0.999428
ENSG00000186160	CYP4Z1	0.652604	-0.61572	-0.863169	0.0288424	0.999428
ENSG00000023287	RB1CC1	1.27685	0.352591	6.75957	0.0288457	0.999428
ENSG00000225556	C2CD4D	1.4533	0.539334	1.11903	0.0288535	0.999428
ENSG00000233746	LINC00656	0.61269	-0.70677	0.193138	0.0289466	0.999428
ENSG00000236426	NA	0.755597	-0.404311	2.04074	0.0290332	0.999428
ENSG00000220739	NA	1.38075	0.465456	1.8964	0.0291902	0.999428
ENSG00000228655	NA	1.26064	0.334161	6.74467	0.0292473	0.999428
ENSG00000207091	NA	0.676146	-0.564592	0.893331	0.0293014	0.999428
ENSG00000126804	ZBTB1	1.26643	0.340765	5.79534	0.0293438	0.999428
ENSG00000134470	IL15RA	0.789182	-0.34157	3.63501	0.0293673	0.999428
ENSG00000134326	CMPK2	0.775615	-0.366587	4.64776	0.0294533	0.999428
ENSG00000145687	SSBP2	1.26437	0.338413	5.93756	0.029482	0.999428
ENSG00000032219	ARID4A	1.26398	0.337973	6.3243	0.0294936	0.999428
ENSG00000138032	PPM1B	1.29235	0.370001	5.24421	0.0296275	0.999428
ENSG00000255320	LOC124902694	0.702035	-0.510386	1.56515	0.0296281	0.999428
ENSG00000105374	NKG7	0.787889	-0.343935	6.97501	0.0296282	0.999428
ENSG00000229056	HECW2-AS1	1.52769	0.611347	0.398945	0.0296453	0.999428
ENSG00000269220	LINC00528	0.78883	-0.342214	4.05139	0.0297695	0.999428
ENSG00000289927	NA	0.781607	-0.355485	3.5001	0.0297855	0.999428
ENSG00000243055	NA	0.772639	-0.372134	3.09729	0.0297893	0.999428
ENSG00000238109	RNF14P3	0.743483	-0.427628	1.87484	0.0298057	0.999428
ENSG00000181626	ANKRD62	0.675693	-0.56556	-0.109019	0.0298091	0.999428
ENSG00000212181	LOC124900532	0.625657	-0.676555	0.424005	0.0299441	0.999428
ENSG00000106052	TAX1BP1	1.26693	0.341342	6.55125	0.0299806	0.999428
ENSG00000239899	NA	0.664574	-0.589498	0.280727	0.0300394	0.999428
ENSG00000105329	TGFB1	0.798478	-0.324675	6.32342	0.030075	0.999428
ENSG00000189060	H1-0	0.780015	-0.358427	3.46529	0.0301227	0.999428
ENSG00000112394	SLC16A10	1.27665	0.352358	3.84463	0.0301995	0.999428
ENSG00000232830	NA	0.730307	-0.453425	1.59893	0.030247	0.999428
ENSG00000258580	NA	0.6842	-0.54751	-0.250567	0.0302913	0.999428
ENSG00000126458	RRAS	0.747844	-0.419191	2.37362	0.0303742	0.999428
ENSG00000080546	SESN1	1.25756	0.330631	5.38642	0.030416	0.999428
ENSG00000186440	OR6P1	0.647594	-0.62684	-0.791292	0.0304425	0.999428
ENSG00000182873	PRKCZ-AS1	0.732926	-0.448261	1.90755	0.0304505	0.999428
ENSG00000226476	LINC01748	0.768363	-0.380139	1.33553	0.0304796	0.999428
ENSG00000290937	FAM157A	0.794473	-0.33193	4.45599	0.0305471	0.999428
ENSG00000154269	ENPP3	0.754795	-0.405844	1.76654	0.0305682	0.999428
ENSG00000273015	NA	1.2863	0.363232	5.4629	0.0306115	0.999428
ENSG00000248785	NA	1.42471	0.510664	1.49597	0.0306493	0.999428
ENSG00000125398	SOX9	0.688007	-0.539505	-0.184445	0.0306796	0.999428
ENSG00000189377	CXCL17	0.702475	-0.509482	0.269215	0.0307465	0.999428
ENSG00000203326	ZNF525	1.28333	0.359895	3.74019	0.0308069	0.999428
ENSG00000170312	CDK1	0.721831	-0.470267	1.11703	0.0308098	0.999428
ENSG00000258169	LINC00485	0.70721	-0.499789	-0.248813	0.0308615	0.999428
ENSG00000143476	DTL	0.751556	-0.412048	1.96275	0.0309214	0.999428
ENSG00000204688	OR2H1	0.693579	-0.527868	-0.527174	0.030967	0.999428
ENSG00000274997	H2AC12	0.72768	-0.458623	2.51835	0.0310096	0.999428
ENSG00000144354	CDCA7	0.758723	-0.398356	2.27849	0.0310474	0.999428
ENSG00000223518	NA	0.726098	-0.461763	0.952189	0.0312334	0.999428
ENSG00000272027	NA	0.611095	-0.710532	-1.00815	0.0312378	0.999428
ENSG00000182095	TNRC18	0.800631	-0.320791	6.43637	0.0312643	0.999428
ENSG00000178913	TAF7	1.26588	0.340137	5.82091	0.031354	0.999428
ENSG00000204595	DPRX	1.65567	0.727415	-1.13388	0.0314102	0.999428
ENSG00000244620	NA	1.45016	0.536207	1.09952	0.0314471	0.999428
ENSG00000226926	PDZPH1P	0.692939	-0.529201	-0.265569	0.0314562	0.999428
ENSG00000259134	LINC00924	0.729813	-0.454402	-0.0921994	0.0315342	0.999428
ENSG00000166473	PKD1L2	0.779683	-0.35904	1.99798	0.0316044	0.999428
ENSG00000099804	CDC34	0.801019	-0.320092	5.95465	0.031651	0.999428
ENSG00000287172	NA	0.669256	-0.579369	-0.763826	0.0317075	0.999428
ENSG00000116918	TSNAX	1.26189	0.335582	4.73944	0.0317133	0.999428
ENSG00000113593	PPWD1	1.2743	0.34971	5.8726	0.0317407	0.999428
ENSG00000258502	LINC02290	0.737503	-0.43928	0.971505	0.0317999	0.999428
ENSG00000270531	CSTBP1	0.652119	-0.616793	0.371582	0.0318039	0.999428
ENSG00000185215	TNFAIP2	0.792525	-0.335472	8.71367	0.0318108	0.999428
ENSG00000241322	FBXW10B	0.732105	-0.449878	1.11077	0.0319243	0.999428
ENSG00000129673	AANAT	0.745875	-0.422995	1.78601	0.0319558	0.999428
ENSG00000115866	DARS1	1.25898	0.332256	5.13387	0.0319634	0.999428
ENSG00000142973	CYP4B1	0.73052	-0.453004	0.366989	0.0320153	0.999428
ENSG00000164985	PSIP1	1.26509	0.339238	6.84347	0.0321067	0.999428
ENSG00000172379	ARNT2	0.737956	-0.438392	0.583838	0.0321569	0.999428
ENSG00000234170	NA	0.696252	-0.52232	-0.394438	0.0323046	0.999428
ENSG00000182010	RTKN2	1.26971	0.344501	4.15505	0.0323183	0.999428
ENSG00000249835	VCAN-AS1	1.32526	0.406277	3.94473	0.0323208	0.999428
ENSG00000254993	TRIM77BP	0.638265	-0.647772	-0.915555	0.0324105	0.999428
ENSG00000221838	AP4M1	0.76907	-0.378813	2.52421	0.0324327	0.999428
ENSG00000288836	NA	0.702309	-0.509822	0.801026	0.0324911	0.999428
ENSG00000279549	NA	0.73837	-0.437584	1.68553	0.0325063	0.999428
ENSG00000150051	MKX	1.55438	0.636337	0.113663	0.0325318	0.999428
ENSG00000253633	LINC03047	0.636464	-0.65185	-0.669067	0.0326623	0.999428
ENSG00000270379	HEATR9	0.782473	-0.353886	2.59576	0.0327776	0.999428
ENSG00000233029	LOC100996318	0.748909	-0.417138	2.05165	0.0327821	0.999428
ENSG00000107679	PLEKHA1	1.25745	0.330495	6.40516	0.0327831	0.999428
ENSG00000121931	LRIF1	1.28778	0.364888	3.78647	0.0328371	0.999428
ENSG00000261114	NA	1.5784	0.658467	0.46178	0.032838	0.999428
ENSG00000271590	NA	0.684922	-0.545987	0.915173	0.0328635	0.999428
ENSG00000164327	RICTOR	1.27506	0.350569	8.40443	0.0328884	0.999428
ENSG00000178988	MRFAP1L1	1.25195	0.324177	5.20211	0.0330085	0.999428
ENSG00000077097	TOP2B	1.26184	0.335527	7.58282	0.0330726	0.999428
ENSG00000188529	SRSF10	1.26955	0.344314	6.9912	0.0332035	0.999428
ENSG00000184647	PRSS55	0.672613	-0.572152	-0.596667	0.0332942	0.999428
ENSG00000276649	NA	0.785167	-0.348928	3.57685	0.0333203	0.999428
ENSG00000175105	ZNF654	1.27159	0.34663	5.1673	0.0333234	0.999428
ENSG00000077984	CST7	0.803067	-0.316408	6.04454	0.0334147	0.999428
ENSG00000263368	NA	0.678357	-0.559883	0.573723	0.0334981	0.999428
ENSG00000212125	TAS2R15P	1.36727	0.451297	2.94226	0.0335166	0.999428
ENSG00000205981	DNAJC19	1.28837	0.365551	4.59555	0.0335792	0.999428
ENSG00000138468	SENP7	1.26749	0.341974	6.50571	0.0335842	0.999428
ENSG00000108848	LUC7L3	1.26535	0.339535	7.28268	0.0337395	0.999428
ENSG00000162882	HAAO	0.779985	-0.358481	2.56142	0.0338146	0.999428
ENSG00000131471	AOC3	0.783478	-0.352035	3.37311	0.03383	0.999428
ENSG00000211872	TRAJ17	1.34007	0.422306	2.38408	0.0338424	0.999428
ENSG00000225217	HSPA7	0.794582	-0.331731	4.88048	0.0338941	0.999428
ENSG00000287474	NA	0.654083	-0.612454	-0.759041	0.033912	0.999428
ENSG00000120440	TTLL2	0.719857	-0.474218	0.991626	0.0339232	0.999428
ENSG00000261824	LINC00662	1.2442	0.31522	5.0497	0.0339256	0.999428
ENSG00000058729	RIOK2	1.26741	0.341885	4.39266	0.0339507	0.999428
ENSG00000201793	RN7SKP9	0.734116	-0.44592	2.82448	0.0340796	0.999428
ENSG00000118412	CASP8AP2	1.25718	0.330185	5.57856	0.0341143	0.999428
ENSG00000169327	OR5AU1	0.721418	-0.471093	0.0377428	0.0341469	0.999428
ENSG00000165948	IFI27L1	0.746175	-0.422415	1.52729	0.0342413	0.999428
ENSG00000213639	PPP1CB	1.2742	0.349596	7.02236	0.0342592	0.999428
ENSG00000090013	BLVRB	0.802599	-0.317248	6.75275	0.0342619	0.999428
ENSG00000286151	NA	0.707025	-0.500167	0.587064	0.0342688	0.999428
ENSG00000188672	RHCE	0.723592	-0.466751	1.57967	0.0342744	0.999428
ENSG00000162512	SDC3	0.76596	-0.384658	2.04289	0.0343151	0.999428
ENSG00000177133	LOC124903827	1.55541	0.637293	-0.628047	0.0347434	0.999428
ENSG00000184060	ADAP2	0.79601	-0.329142	3.75737	0.0347744	0.999428
ENSG00000288904	NA	1.30164	0.380326	3.3537	0.0347869	0.999428
ENSG00000270964	MAP2K5-DT	0.692931	-0.529216	0.470537	0.0348013	0.999428
ENSG00000285735	LINC02717	0.672223	-0.572988	-0.898146	0.0348132	0.999428
ENSG00000286320	NA	0.74825	-0.418408	2.11594	0.0348208	0.999428
ENSG00000250551	NA	0.6588	-0.602088	-0.498717	0.0348334	0.999428
ENSG00000161664	ASB16	0.761807	-0.392503	2.25737	0.0348372	0.999428
ENSG00000165966	PDZRN4	0.70162	-0.511238	-0.265625	0.0348632	0.999428
ENSG00000254325	NA	0.798938	-0.323844	4.08721	0.0349326	0.999428
ENSG00000198087	CD2AP	1.25639	0.329285	5.25419	0.0349645	0.999428
ENSG00000287367	NA	0.749712	-0.415592	1.18939	0.0349742	0.999428
ENSG00000155903	RASA2	1.27277	0.347974	7.21095	0.0350764	0.999428
ENSG00000137198	GMPR	0.803211	-0.316148	4.97697	0.0351081	0.999428
ENSG00000179168	GGN	1.41412	0.499905	1.0949	0.0351947	0.999428
ENSG00000166869	CHP2	0.715231	-0.483519	-0.0931815	0.0352055	0.999428
ENSG00000168566	SNRNP48	1.25279	0.325139	4.85238	0.0352772	0.999428
ENSG00000267016	NA	0.725003	-0.46394	1.57721	0.0352845	0.999428
ENSG00000152219	ARL14EP	1.2683	0.342894	4.88823	0.0353202	0.999428
ENSG00000169228	RAB24	0.765528	-0.385472	2.72255	0.0354177	0.999428
ENSG00000196924	FLNA	0.793153	-0.334329	9.82896	0.035494	0.999428
ENSG00000163510	CWC22	1.25317	0.32558	4.90875	0.0355541	0.999428
ENSG00000213876	RPL7AP64	0.751193	-0.412745	2.40822	0.035585	0.999428
ENSG00000091409	ITGA6	1.25136	0.3235	6.79664	0.0356156	0.999428
ENSG00000240103	NA	1.42992	0.515932	-0.206121	0.0356287	0.999428
ENSG00000204381	LAYN	0.73313	-0.447858	0.65319	0.0356702	0.999428
ENSG00000150457	LATS2	0.801737	-0.318798	4.47481	0.0356977	0.999428
ENSG00000169251	NMD3	1.28124	0.357536	4.39741	0.0356994	0.999428
ENSG00000109452	INPP4B	1.25906	0.332344	7.02746	0.0357315	0.999428
ENSG00000227671	NA	1.27102	0.345985	5.25058	0.0357369	0.999428
ENSG00000273507	LOC105370169	0.782565	-0.353717	2.43501	0.0357704	0.999428
ENSG00000126733	DACH2	0.624562	-0.679084	-0.778361	0.0358097	0.999428
ENSG00000226862	NA	0.644074	-0.634701	0.0752102	0.0358953	0.999428
ENSG00000185681	MORN5	0.669356	-0.579155	-1.00792	0.0359413	0.999428
ENSG00000166359	WDR88	0.751879	-0.411428	2.01772	0.0359891	0.999428
ENSG00000197050	ZNF420	1.27795	0.353831	3.34476	0.0361185	0.999428
ENSG00000213149	NA	0.707231	-0.499746	0.976714	0.0361268	0.999428
ENSG00000204644	ZFP57	0.639173	-0.645723	-0.5013	0.0361272	0.999428
ENSG00000144290	SLC4A10	1.25173	0.323918	4.37116	0.03615	0.999428
ENSG00000232342	NA	1.37454	0.458945	1.61575	0.0362155	0.999428
ENSG00000278828	H3C10	0.78972	-0.340587	4.93283	0.0362974	0.999428
ENSG00000197496	SLC2A10	0.701673	-0.51113	0.611742	0.0363246	0.999428
ENSG00000260616	CYLD-AS2	1.3468	0.42954	2.1283	0.0363305	0.999428
ENSG00000188897	LOC400499	0.802338	-0.317718	6.45101	0.0363368	0.999428
ENSG00000137251	TINAG	0.644265	-0.634273	-1.03535	0.0364361	0.999428
ENSG00000232713	NA	0.746711	-0.421378	2.15598	0.0365736	0.999428
ENSG00000215559	NA	0.691336	-0.532542	1.13634	0.036738	0.999428
ENSG00000073792	IGF2BP2	0.794483	-0.331913	4.50427	0.0367893	0.999428
ENSG00000140548	ZNF710	0.804875	-0.313163	5.31236	0.0369068	0.999428
ENSG00000132613	MTSS2	0.646832	-0.628538	0.0349152	0.0369278	0.999428
ENSG00000279265	NA	1.52342	0.607315	0.588877	0.0370102	0.999428
ENSG00000116001	TIA1	1.27094	0.34589	6.86661	0.0370319	0.999428
ENSG00000137441	FGFBP2	0.793705	-0.333325	4.88189	0.0370366	0.999428
ENSG00000166069	TMCO5A	0.766087	-0.384421	0.933149	0.0370933	0.999428
ENSG00000135655	USP15	1.27549	0.351056	9.02225	0.0371026	0.999428
ENSG00000285883	NA	0.599759	-0.737544	-1.33981	0.0371137	0.999428
ENSG00000282815	TEX13C	1.60903	0.686195	-0.970213	0.0371477	0.999428
ENSG00000170315	UBB	0.803148	-0.316262	7.40764	0.0372527	0.999428
ENSG00000162368	CMPK1	1.26136	0.33498	5.90943	0.0372694	0.999428
ENSG00000251634	NA	1.31901	0.399451	2.12064	0.0373041	0.999428
ENSG00000205209	SCGB2B2	0.776753	-0.364472	1.87015	0.0374076	0.999428
ENSG00000232900	LOC101929413	0.691019	-0.533203	-0.341289	0.0374305	0.999428
ENSG00000198898	CAPZA2	1.2533	0.325736	6.22524	0.0374897	0.999428
ENSG00000160326	SLC2A6	0.800354	-0.321289	4.68747	0.0375091	0.999428
ENSG00000225569	CCT4P2	1.67645	0.745409	0.524964	0.0375403	0.999428
ENSG00000145715	RASA1	1.2623	0.33605	6.88722	0.0375492	0.999428
ENSG00000164039	BDH2	1.29617	0.374254	2.84446	0.0375846	0.999428
ENSG00000134042	MRO	0.752413	-0.410403	0.467201	0.0376435	0.999428
ENSG00000166825	ANPEP	0.797695	-0.326091	7.14361	0.0377432	0.999428
ENSG00000286213	NA	0.617688	-0.695049	-1.15205	0.0377512	0.999428
ENSG00000078177	N4BP2	1.24659	0.317992	5.80647	0.0378366	0.999428
ENSG00000126709	IFI6	0.759668	-0.396558	3.98912	0.0378587	0.999428
ENSG00000139572	GPR84	0.716643	-0.480673	0.940244	0.0381227	0.999428
ENSG00000167470	MIDN	0.808363	-0.306925	5.85991	0.0381285	0.999428
ENSG00000048405	ZNF800	1.27108	0.346055	6.36818	0.0381426	0.999428
ENSG00000200783	NA	0.741279	-0.431912	1.80831	0.0381452	0.999428
ENSG00000279283	NA	0.777749	-0.362623	3.01117	0.0382092	0.999428
ENSG00000154642	C21orf91	1.2757	0.351285	5.56762	0.0383643	0.999428
ENSG00000196693	ZNF33B	1.24803	0.319653	5.7233	0.0383829	0.999428
ENSG00000231933	NA	0.751203	-0.412726	0.454675	0.0384195	0.999428
ENSG00000159374	M1AP	0.776347	-0.365226	2.53352	0.0384265	0.999428
ENSG00000215769	ARHGAP27P1-BPTFP1-KPNA2P3	0.742277	-0.42997	1.87515	0.0384267	0.999428
ENSG00000251031	NA	0.675422	-0.566138	-0.793227	0.0384487	0.999428
ENSG00000259361	LINC00927	0.714031	-0.485942	0.167237	0.0385588	0.999428
ENSG00000166340	TPP1	0.808093	-0.307407	5.59113	0.0385648	0.999428
ENSG00000240905	RN7SL798P	0.745196	-0.424308	1.85721	0.0385726	0.999428
ENSG00000161929	SCIMP	0.80193	-0.318452	4.64582	0.0385961	0.999428
ENSG00000133742	CA1	0.804566	-0.313718	4.94798	0.03862	0.999428
ENSG00000090989	EXOC1	1.25986	0.333264	5.68575	0.0386555	0.999428
ENSG00000143318	CASQ1	0.737437	-0.439408	0.584072	0.0387184	0.999428
ENSG00000236017	NA	0.735797	-0.44262	1.28368	0.0387582	0.999428
ENSG00000106460	TMEM106B	1.26784	0.342372	6.20622	0.0387626	0.999428
ENSG00000198670	LPA	0.731888	-0.450305	0.169707	0.0388041	0.999428
ENSG00000291083	CYP2B7P	0.763681	-0.388959	0.917643	0.0388164	0.999428
ENSG00000244723	NA	0.695647	-0.523573	0.797639	0.0388882	0.999428
ENSG00000151092	NGLY1	1.25354	0.326012	6.33352	0.0389076	0.999428
ENSG00000127993	RBM48	1.24516	0.316336	4.77035	0.038974	0.999428
ENSG00000083535	PIBF1	1.25267	0.325001	4.75164	0.0390353	0.999428
ENSG00000152492	CCDC50	1.24976	0.321656	5.4557	0.0390738	0.999428
ENSG00000196867	ZFP28	1.26208	0.335802	3.54307	0.0392107	0.999428
ENSG00000286667	NA	0.654923	-0.610603	-0.734218	0.0392709	0.999428
ENSG00000174500	GCSAM	1.24761	0.319166	4.1159	0.0393368	0.999428
ENSG00000151414	NEK7	1.25339	0.325838	6.65712	0.0393896	0.999428
ENSG00000163714	U2SURP	1.2568	0.329756	7.0688	0.0394347	0.999428
ENSG00000231954	MTND2P22	0.641405	-0.640692	-0.994413	0.0394833	0.999428
ENSG00000228386	NA	0.762093	-0.39196	2.32362	0.0395535	0.999428
ENSG00000287917	LOC105369344	0.771359	-0.374525	2.29209	0.0396494	0.999428
ENSG00000266200	PNLIPRP2	0.714271	-0.485457	-0.426829	0.0398332	0.999428
ENSG00000039319	ZFYVE16	1.25603	0.328875	6.83187	0.0398651	0.999428
ENSG00000280054	NA	0.754761	-0.405908	1.53953	0.0398822	0.999428
ENSG00000069122	ADGRF5	0.751874	-0.411438	0.753975	0.0399469	0.999428
ENSG00000132849	PATJ	1.23705	0.306909	6.33908	0.0399773	0.999428
ENSG00000101972	STAG2	1.25488	0.327554	8.03897	0.0399804	0.999428
ENSG00000184068	NA	0.73388	-0.446385	1.59785	0.0400284	0.999428
ENSG00000270402	NA	1.43636	0.522413	1.24201	0.0402204	0.999428
ENSG00000071073	MGAT4A	1.25049	0.322492	7.63335	0.040279	0.999428
ENSG00000127995	CASD1	1.25797	0.331096	5.36702	0.0403216	0.999428
ENSG00000277270	LOC105372703	0.662145	-0.59478	-0.749961	0.0403596	0.999428
ENSG00000134802	SLC43A3	0.791774	-0.336839	3.18939	0.0404699	0.999428
ENSG00000171291	ZNF439	1.24246	0.313195	4.49445	0.040638	0.999428
ENSG00000129422	MTUS1	1.2523	0.324577	3.06943	0.0406607	0.999428
ENSG00000087237	CETP	0.7938	-0.333153	3.9464	0.0406861	0.999428
ENSG00000104903	LYL1	0.804437	-0.313948	5.87412	0.0406951	0.999428
ENSG00000167173	C15orf39	0.805202	-0.312578	7.05313	0.0407442	0.999428
ENSG00000121879	PIK3CA	1.25371	0.326201	6.4755	0.0407993	0.999428
ENSG00000148180	GSN	0.802645	-0.317166	6.36261	0.0408197	0.999428
ENSG00000273113	NA	0.673519	-0.570209	0.207433	0.0408473	0.999428
ENSG00000213279	NA	0.775128	-0.367494	2.09137	0.0408537	0.999428
ENSG00000096654	ZNF184	1.28642	0.363364	3.27591	0.0409221	0.999428
ENSG00000019505	SYT13	0.715441	-0.483095	-0.0380837	0.0410042	0.999428
ENSG00000166073	GPR176	0.695706	-0.52345	0.00873149	0.041006	0.999428
ENSG00000174225	ARL13A	0.759403	-0.397062	2.06127	0.0410346	0.999428
ENSG00000104231	ZFAND1	1.27862	0.354586	4.08654	0.0410649	0.999428
ENSG00000117020	AKT3	1.23528	0.304835	6.40526	0.0411285	0.999428
ENSG00000288992	NA	1.41865	0.504523	1.18873	0.0412063	0.999428
ENSG00000074590	NUAK1	1.34961	0.432546	1.29169	0.0412121	0.999428
ENSG00000287458	NA	1.31474	0.394779	2.58339	0.0413136	0.999428
ENSG00000278897	NA	1.25041	0.322399	3.66336	0.0414028	0.999428
ENSG00000116117	PARD3B	0.781533	-0.355621	1.93361	0.0414474	0.999428
ENSG00000166200	COPS2	1.26868	0.343333	5.0926	0.0415132	0.999428
ENSG00000105176	URI1	1.24236	0.313088	5.81154	0.0415325	0.999428
ENSG00000089159	PXN	0.804624	-0.313614	6.59971	0.0415503	0.999428
ENSG00000131097	HIGD1B	0.689609	-0.53615	0.650476	0.0415533	0.999428
ENSG00000085274	MYNN	1.2817	0.358059	4.42591	0.0416041	0.999428
ENSG00000288820	NA	0.750647	-0.413793	1.66219	0.0416665	0.999428
ENSG00000251244	NA	0.733975	-0.446198	0.182231	0.0416713	0.999428
ENSG00000023516	AKAP11	1.25153	0.323696	6.8472	0.0417243	0.999428
ENSG00000231532	LINC01249	0.679188	-0.558117	-0.598654	0.041742	0.999428
ENSG00000204624	DISP3	0.755897	-0.403738	1.33239	0.0417509	0.999428
ENSG00000178691	SUZ12	1.24817	0.319811	5.44135	0.0418367	0.999428
ENSG00000111711	GOLT1B	1.271	0.345961	4.7053	0.041856	0.999428
ENSG00000267454	ZNF582-DT	1.38087	0.465574	1.26873	0.0419348	0.999428
ENSG00000280401	NA	0.695939	-0.522967	0.607938	0.041954	0.999428
ENSG00000133454	MYO18B	0.787432	-0.344772	1.91983	0.0420126	0.999428
ENSG00000089116	LHX5	1.47095	0.556748	-0.489287	0.0420531	0.999428
ENSG00000280348	NA	1.29291	0.370626	3.32754	0.0420598	0.999428
ENSG00000251141	NA	0.702553	-0.509322	0.437381	0.042075	0.999428
ENSG00000163217	BMP10	0.734569	-0.44503	0.689874	0.0421058	0.999428
ENSG00000184545	DUSP8	0.765666	-0.385214	1.74462	0.0421086	0.999428
ENSG00000174123	TLR10	1.24628	0.317633	4.71996	0.0421539	0.999428
ENSG00000163605	PPP4R2	1.24806	0.31969	5.81177	0.0421817	0.999428
ENSG00000213744	RPS10P14	0.732788	-0.448533	1.55641	0.0422133	0.999428
ENSG00000156239	N6AMT1	1.24704	0.318509	4.17135	0.0422796	0.999428
ENSG00000270589	NA	1.29613	0.374214	3.23869	0.0423172	0.999428
ENSG00000230988	RPL23AP11	0.673021	-0.571277	0.666926	0.0423464	0.999428
ENSG00000225407	NA	0.693439	-0.528158	1.03833	0.0423619	0.999428
ENSG00000265845	LOC101927018	0.733007	-0.4481	1.58486	0.0423734	0.999428
ENSG00000135272	MDFIC	1.237	0.306851	6.1227	0.0424024	0.999428
ENSG00000229124	VIM-AS1	1.25237	0.324664	4.13236	0.0425238	0.999428
ENSG00000170571	EMB	1.25912	0.332412	7.70241	0.0425582	0.999428
ENSG00000290695	NA	0.718162	-0.477618	-0.0351852	0.0425717	0.999428
ENSG00000152404	CWF19L2	1.23878	0.308923	5.37625	0.0425906	0.999428
ENSG00000114686	MRPL3	1.25252	0.324836	4.32515	0.0427035	0.999428
ENSG00000248367	LOC124901151	0.727823	-0.458341	1.11261	0.042805	0.999428
ENSG00000128383	APOBEC3A_B	0.810691	-0.302776	7.30692	0.0428173	0.999428
ENSG00000113240	CLK4	1.24804	0.31967	6.54134	0.0428458	0.999428
ENSG00000110203	FOLR3	0.78444	-0.350265	3.7677	0.0428873	0.999428
ENSG00000060558	GNA15	0.79515	-0.330701	3.4804	0.0429333	0.999428
ENSG00000213025	NA	1.56427	0.645489	-0.284775	0.0430408	0.999428
ENSG00000125347	IRF1	0.80687	-0.309592	8.59741	0.0430446	0.999428
ENSG00000260266	PPIAP46	0.700312	-0.513931	-0.431607	0.0430739	0.999428
ENSG00000224875	NA	0.776132	-0.365625	2.59324	0.0430933	0.999428
ENSG00000036549	ZZZ3	1.25256	0.324879	5.88088	0.0431072	0.999428
ENSG00000265298	NA	0.798609	-0.324439	3.39478	0.0432689	0.999428
ENSG00000119900	OGFRL1	1.25377	0.326268	8.28797	0.0433742	0.999428
ENSG00000212402	SNORA74B	0.7589	-0.398018	1.33982	0.0435797	0.999428
ENSG00000240499	NA	0.733316	-0.447492	0.298881	0.0436522	0.999428
ENSG00000136897	MRPL50	1.26813	0.342698	3.7244	0.0436616	0.999428
ENSG00000179406	LINC00174	0.811588	-0.30118	4.57207	0.0437492	0.999428
ENSG00000275443	NA	0.647817	-0.626343	-1.00032	0.0437523	0.999428
ENSG00000091039	OSBPL8	1.25459	0.327214	8.24084	0.043767	0.999428
ENSG00000260759	NA	1.54495	0.62756	-0.714382	0.0438406	0.999428
ENSG00000267990	NA	0.708481	-0.497199	1.30964	0.0440384	0.999428
ENSG00000182670	TTC3	1.23745	0.307373	7.64949	0.0441179	0.999428
ENSG00000140853	NLRC5	0.80304	-0.316455	8.76252	0.0441625	0.999428
ENSG00000261296	NA	0.719085	-0.475766	-0.179958	0.0442066	0.999428
ENSG00000230068	NA	0.77163	-0.37402	2.61947	0.0442665	0.999428
ENSG00000102189	EEA1	1.2431	0.313944	5.26174	0.0442807	0.999428
ENSG00000146072	TNFRSF21	0.760845	-0.394325	1.77678	0.0443012	0.999428
ENSG00000267764	NA	0.750309	-0.414443	1.56678	0.0443089	0.999428
ENSG00000288886	NA	0.768597	-0.3797	2.43545	0.0443201	0.999428
ENSG00000211594	IGKJ4	1.51751	0.601706	0.668475	0.0443452	0.999428
ENSG00000288826	NA	1.38147	0.466203	1.15717	0.0443925	0.999428
ENSG00000138083	SIX3	1.40497	0.490536	-0.315692	0.0444331	0.999428
ENSG00000260377	NA	0.688581	-0.538301	-0.591039	0.0444704	0.999428
ENSG00000259146	NA	0.783532	-0.351936	2.53399	0.0444958	0.999428
ENSG00000015285	WAS	0.808076	-0.307437	6.37955	0.0446426	0.999428
ENSG00000206732	RNU6-936P	1.58856	0.667721	0.075445	0.0446859	0.999428
ENSG00000223373	NA	1.42579	0.511766	0.852883	0.0447179	0.999428
ENSG00000289137	NA	0.753351	-0.408605	1.7712	0.0447385	0.999428
ENSG00000161956	SENP3	0.781255	-0.356134	2.61649	0.044788	0.999428
ENSG00000272167	NA	0.651353	-0.618489	-0.998678	0.0448139	0.999428
ENSG00000234939	MTND2P18	0.696939	-0.520895	-0.819854	0.0448541	0.999428
ENSG00000183508	TENT5C	0.804363	-0.314082	8.99877	0.0448583	0.999428
ENSG00000081307	UBA5	1.25246	0.324766	5.00476	0.0450009	0.999428
ENSG00000259935	NA	1.33049	0.411955	2.32481	0.0451395	0.999428
ENSG00000277865	LOC124907501	0.753617	-0.408097	0.464192	0.0451555	0.999428
ENSG00000258521	NA	0.697041	-0.520685	0.600429	0.0452389	0.999428
ENSG00000205500	MAPRE3-AS1	0.741289	-0.431891	1.10084	0.0453953	0.999428
ENSG00000213793	ZNF888	1.26449	0.338561	3.31522	0.0455701	0.999428
ENSG00000231764	NA	0.779902	-0.358636	1.43931	0.0455741	0.999428
ENSG00000179057	IGSF22	0.771606	-0.374063	1.57742	0.0455889	0.999428
ENSG00000162073	PAQR4	0.679522	-0.557409	0.761699	0.0455896	0.999428
ENSG00000111981	ULBP1	1.5716	0.65223	-0.559044	0.0456541	0.999428
ENSG00000152795	HNRNPDL	1.24177	0.312396	7.50539	0.0456553	0.999428
ENSG00000083799	CYLD	1.24838	0.320062	8.47188	0.0456822	0.999428
ENSG00000197044	ZNF441	1.29028	0.367686	3.50341	0.0456915	0.999428
ENSG00000236140	NA	1.49602	0.581125	0.544059	0.0456955	0.999428
ENSG00000164830	OXR1	1.2417	0.31232	5.69905	0.0458177	0.999428
ENSG00000009844	VTA1	1.24597	0.317271	4.951	0.0458763	0.999428
ENSG00000239704	CDRT4	0.709189	-0.495758	0.939179	0.0458897	0.999428
ENSG00000196507	TCEAL3	0.764693	-0.387048	2.15594	0.0459693	0.999428
ENSG00000149212	SESN3	1.25036	0.322345	8.09053	0.0459983	0.999428
ENSG00000197601	FAR1	1.26163	0.335287	7.00812	0.04601	0.999428
ENSG00000160883	HK3	0.81453	-0.29596	6.76706	0.0460513	0.999428
ENSG00000164031	DNAJB14	1.25703	0.330017	6.71513	0.0460561	0.999428
ENSG00000172264	MACROD2	1.26247	0.336249	2.66708	0.0460737	0.999428
ENSG00000268516	ZNF8-DT	1.24273	0.313514	3.70347	0.0461071	0.999428
ENSG00000242602	NA	1.46486	0.550766	1.01536	0.0461524	0.999428
ENSG00000185658	BRWD1	1.25478	0.327436	7.9772	0.0461666	0.999428
ENSG00000289959	NA	0.684145	-0.547626	0.491672	0.0461833	0.999428
ENSG00000229327	EPC1-AS1	1.34684	0.429576	2.19745	0.0461933	0.999428
ENSG00000234327	ZNF232-AS1	1.38033	0.465009	1.11424	0.046207	0.999428
ENSG00000110315	RNF141	1.23424	0.303619	6.58479	0.0462394	0.999428
ENSG00000279345	NA	0.75956	-0.396764	1.91833	0.0462544	0.999428
ENSG00000103196	CRISPLD2	0.809767	-0.304422	6.24901	0.0462922	0.999428
ENSG00000291170	NA	0.70598	-0.5023	-0.849346	0.0462943	0.999428
ENSG00000172175	MALT1	1.24341	0.314302	7.06824	0.0463357	0.999428
ENSG00000127870	RNF6	1.23223	0.301271	5.29833	0.0463754	0.999428
ENSG00000197782	ZNF780A	1.24509	0.316252	5.59121	0.0464171	0.999428
ENSG00000130402	ACTN4	0.809162	-0.3055	6.52107	0.0464186	0.999428
ENSG00000285653	NA	0.72625	-0.461462	1.55489	0.0465471	0.999428
ENSG00000288531	LOC107984850	0.742894	-0.428772	0.421606	0.0465668	0.999428
ENSG00000005844	ITGAL	0.809784	-0.304392	8.12698	0.046584	0.999428
ENSG00000172534	HCFC1	0.812281	-0.299949	5.6874	0.0465854	0.999428
ENSG00000252464	RN7SKP70	1.43719	0.523249	0.915652	0.0466722	0.999428
ENSG00000244482	LILRA6	0.809725	-0.304495	5.6835	0.0467475	0.999428
ENSG00000231758	NA	1.25036	0.322345	5.04313	0.0467697	0.999428
ENSG00000261714	NA	0.707293	-0.499621	0.629376	0.0467987	0.999428
ENSG00000275764	NA	1.2872	0.364235	2.96112	0.0468289	0.999428
ENSG00000112874	NUDT12	1.36051	0.444143	1.55468	0.0468862	0.999428
ENSG00000148700	ADD3	1.24189	0.31254	8.0462	0.0469168	0.999428
ENSG00000229613	LINC01501	0.75051	-0.414056	0.511745	0.0470693	0.999428
ENSG00000136842	TMOD1	0.797167	-0.327045	3.43077	0.047087	0.999428
ENSG00000101951	PAGE4	1.60515	0.682705	-1.2268	0.0471311	0.999428
ENSG00000173702	MUC13	0.750745	-0.413605	0.585248	0.047142	0.999428
ENSG00000236383	CCDC200	0.800782	-0.320519	3.44019	0.0471781	0.999428
ENSG00000236031	NA	1.40578	0.491371	1.36739	0.0472126	0.999428
ENSG00000287926	NA	0.735057	-0.444072	1.38519	0.0472342	0.999428
ENSG00000133112	TPT1	1.2807	0.356932	7.89374	0.0472531	0.999428
ENSG00000286040	NA	0.739477	-0.435423	0.170298	0.0472559	0.999428
ENSG00000092964	DPYSL2	0.81517	-0.294827	6.04091	0.0472872	0.999428
ENSG00000262267	NA	0.683056	-0.549923	-0.747917	0.0473314	0.999428
ENSG00000065548	ZC3H15	1.24346	0.314356	4.78239	0.0473397	0.999428
ENSG00000261072	NA	1.31774	0.398061	2.16588	0.0473973	0.999428
ENSG00000260448	NA	0.747085	-0.420656	1.04654	0.0474053	0.999428
ENSG00000133106	EPSTI1	0.799091	-0.323569	5.64343	0.0474477	0.999428
ENSG00000070961	ATP2B1	1.23952	0.30978	7.61128	0.0474872	0.999428
ENSG00000173401	GLIPR1L1	1.44685	0.532915	0.715419	0.047529	0.999428
ENSG00000120156	TEK	0.752262	-0.410693	1.57131	0.0475319	0.999428
ENSG00000048392	RRM2B	1.23846	0.308543	5.91926	0.0475753	0.999428
ENSG00000232656	IDI2-AS1	1.28722	0.364259	2.40562	0.0476129	0.999428
ENSG00000065613	SLK	1.23361	0.302889	6.60324	0.0476482	0.999428
ENSG00000159346	ADIPOR1	0.806494	-0.310264	9.07844	0.0478123	0.999428
ENSG00000224826	NA	0.687716	-0.540114	-0.753039	0.0478499	0.999428
ENSG00000131386	GALNT15	0.734359	-0.445442	0.558865	0.0478655	0.999428
ENSG00000171552	BCL2L1	0.803781	-0.315126	7.15175	0.0478822	0.999428
ENSG00000270832	CMPK1P2	0.751933	-0.411324	1.75245	0.0479222	0.999428
ENSG00000172766	NAA16	1.24095	0.311443	5.54011	0.0479554	0.999428
ENSG00000237331	NA	0.699141	-0.516344	0.789785	0.0479779	0.999428
ENSG00000145734	BDP1	1.23254	0.301635	6.86701	0.0480229	0.999428
ENSG00000151360	ALLC	0.700414	-0.51372	-0.434292	0.0480246	0.999428
ENSG00000075790	BCAP29	0.73255	-0.449002	1.19483	0.0480259	0.999428
ENSG00000279058	NA	0.696357	-0.522101	0.607529	0.048054	0.999428
ENSG00000075234	TTC38	0.81617	-0.293059	5.20256	0.0480736	0.999428
ENSG00000174718	RESF1	1.25199	0.324219	9.88702	0.0481061	0.999428
ENSG00000165591	FAAH2	1.26636	0.34069	2.81429	0.0481179	0.999428
ENSG00000179914	ITLN1	0.735321	-0.443553	0.779203	0.0481897	0.999428
ENSG00000102471	NDFIP2	1.2525	0.324815	3.05555	0.0482056	0.999428
ENSG00000171848	RRM2	0.793449	-0.33379	3.03322	0.0482334	0.999428
ENSG00000231419	LINC00689	0.740748	-0.432946	0.804692	0.0482621	0.999428
ENSG00000132185	FCRLA	1.26208	0.335803	3.99696	0.0482836	0.999428
ENSG00000111727	HCFC2	1.25077	0.322812	4.75778	0.0482864	0.999428
ENSG00000143479	DYRK3	0.776987	-0.364037	2.28649	0.0483795	0.999428
ENSG00000204711	CFAP95	1.48655	0.571972	-1.03629	0.048385	0.999428
ENSG00000135185	TMEM243	1.24093	0.311427	5.3466	0.0485018	0.999428
ENSG00000272568	CPVL-AS2	0.785445	-0.348418	2.52087	0.0485057	0.999428
ENSG00000268223	ARL14EPL	1.46092	0.546873	-0.772696	0.0485734	0.999428
ENSG00000154153	RETREG1	1.23185	0.300831	5.31166	0.0486471	0.999428
ENSG00000220008	LINGO3	0.805684	-0.311715	4.57084	0.0486581	0.999428
ENSG00000228915	OR7E128P	1.34312	0.425593	1.95167	0.0486712	0.999428
ENSG00000135316	SYNCRIP	1.25579	0.328596	6.21957	0.0486876	0.999428
ENSG00000283342	NA	0.687375	-0.540831	-1.0621	0.0487344	0.999428
ENSG00000149090	PAMR1	0.725742	-0.462471	-0.227283	0.04879	0.999428
ENSG00000234329	RPL7AP16	1.26954	0.344307	3.39014	0.0488639	0.999428
ENSG00000277157	H4C4	0.754523	-0.406364	3.91217	0.0488971	0.999428
ENSG00000146670	CDCA5	0.733241	-0.44764	0.969432	0.0489482	0.999428
ENSG00000288703	NA	0.698109	-0.518477	0.660636	0.048966	0.999428
ENSG00000105656	ELL	0.817299	-0.291065	5.46857	0.0490248	0.999428
ENSG00000184203	PPP1R2	1.24285	0.313657	6.43163	0.0490612	0.999428
ENSG00000135241	PNPLA8	1.24457	0.315652	5.24847	0.0490956	0.999428
ENSG00000109680	TBC1D19	1.245	0.316149	3.89844	0.0491404	0.999428
ENSG00000257067	NA	0.653301	-0.614181	-0.591982	0.0491547	0.999428
ENSG00000138767	CNOT6L	1.25679	0.329739	7.726	0.049275	0.999428
ENSG00000165929	TC2N	1.25142	0.323571	7.52127	0.0493354	0.999428
ENSG00000104412	EMC2	1.25225	0.324524	4.6332	0.0493568	0.999428
ENSG00000275552	NA	0.720348	-0.473234	0.986563	0.0493747	0.999428
ENSG00000172270	BSG	0.812446	-0.299657	7.76113	0.0493886	0.999428
ENSG00000197646	PDCD1LG2	0.749874	-0.415279	1.36578	0.0494453	0.999428
ENSG00000138381	ASNSD1	1.33891	0.421057	2.89684	0.0494685	0.999428
ENSG00000071189	SNX13	1.24139	0.311956	7.12131	0.0494968	0.999428
ENSG00000280213	UCKL1-AS1	0.76888	-0.37917	2.31705	0.0495093	0.999428
ENSG00000196778	OR52K1	0.811736	-0.300917	4.24018	0.0495153	0.999428
ENSG00000115419	GLS	1.26255	0.336337	7.678	0.0495461	0.999428
ENSG00000173641	HSPB7	1.46918	0.555012	-0.0954586	0.0495555	0.999428
ENSG00000271022	NA	1.47992	0.565523	0.74457	0.0496072	0.999428
ENSG00000188582	PAQR9	0.761898	-0.39233	0.536697	0.0496173	0.999428
ENSG00000214432	VPS33B-DT	0.702677	-0.509066	-0.187924	0.0496553	0.999428
ENSG00000176177	ENTHD1	0.711993	-0.490065	-0.0803871	0.0497225	0.999428
ENSG00000105849	POLR1F	1.24962	0.321492	3.7359	0.0497785	0.999428
ENSG00000177338	NA	0.717525	-0.4789	0.108761	0.0498197	0.999428
ENSG00000197969	VPS13A	1.2406	0.311042	6.98069	0.049884	0.999428
ENSG00000132424	PNISR	1.24285	0.31365	8.1443	0.0499041	0.999428
ENSG00000232810	TNF	0.799518	-0.322798	3.28667	0.0499322	0.999428
ENSG00000272767	JMJD1C-AS1	0.708127	-0.49792	0.809367	0.0499544	0.999428
ENSG00000128585	MKLN1	1.24361	0.31453	7.53004	0.0499911	0.999428
ENSG00000266900	NA	1.28513	0.36192	2.7124	0.0499979	0.999428
ENSG00000068079	IFI35	0.81373	-0.297378	4.64904	0.0500147	0.999428
ENSG00000004766	VPS50	1.2383	0.308356	5.44825	0.0500541	0.999428
ENSG00000171060	C8orf74	0.745781	-0.423176	0.356514	0.0502637	0.999428
ENSG00000179604	CDC42EP4	0.789536	-0.340924	2.84722	0.050325	0.999428
ENSG00000148926	ADM	0.801875	-0.318551	3.85583	0.0503335	0.999428
ENSG00000275226	LINC00547	0.722732	-0.468468	-0.436203	0.050347	0.999428
ENSG00000146453	PNLDC1	0.769016	-0.378914	1.46344	0.0503841	0.999428
ENSG00000258866	NA	0.660903	-0.59749	-1.31246	0.0503943	0.999428
ENSG00000178075	GRAMD1C	1.2448	0.315919	4.01828	0.0504337	0.999428
ENSG00000008282	SYPL1	1.23626	0.305981	4.76675	0.0504543	0.999428
ENSG00000196358	NTNG2	0.815811	-0.293694	4.54768	0.0507586	0.999428
ENSG00000089127	OAS1	0.814157	-0.296622	6.48469	0.0508286	0.999428
ENSG00000234265	LINC01723	0.728533	-0.456934	0.263153	0.0508472	0.999428
ENSG00000286760	LOC100289495	0.735864	-0.442489	0.980665	0.0508779	0.999428
ENSG00000235579	NA	0.787679	-0.344321	2.51454	0.0509705	0.999428
ENSG00000229331	NA	0.736547	-0.44115	1.10308	0.0509922	0.999428
ENSG00000153922	CHD1	1.24194	0.312595	7.33914	0.0510183	0.999428
ENSG00000147119	CHST7	0.785973	-0.347449	2.71467	0.0511249	0.999428
ENSG00000165169	DYNLT3	1.28936	0.366658	2.96612	0.0511978	0.999428
ENSG00000162607	USP1	1.22956	0.298141	4.99991	0.0512056	0.999428
ENSG00000167842	MIS12	1.23248	0.301563	4.2781	0.0512167	0.999428
ENSG00000228564	LINC01005	0.677065	-0.562633	-0.933411	0.0513	0.999428
ENSG00000184571	PIWIL3	0.722079	-0.469772	-0.117632	0.0513397	0.999428
ENSG00000074966	TXK	1.23101	0.299838	6.75484	0.0515098	0.999428
ENSG00000279349	NA	0.790856	-0.338513	2.73359	0.0515124	0.999428
ENSG00000093072	ADA2	0.816468	-0.292531	7.13596	0.0515638	0.999428
ENSG00000240707	LINC01168	0.767821	-0.381159	0.580613	0.0515852	0.999428
ENSG00000274256	NA	0.711653	-0.490753	1.21228	0.0516697	0.999428
ENSG00000236078	LINC01447	1.4621	0.548043	-0.812185	0.0516856	0.999428
ENSG00000259621	NA	0.663561	-0.5917	0.142544	0.0517077	0.999428
ENSG00000105402	NAPA	0.81877	-0.28847	5.13936	0.0517218	0.999428
ENSG00000167548	KMT2D	0.810705	-0.302751	7.93204	0.051735	0.999428
ENSG00000253218	NA	0.690892	-0.533468	0.152064	0.051739	0.999428
ENSG00000240853	RN7SL328P	0.752327	-0.410569	1.74408	0.0517654	0.999428
ENSG00000117500	TMED5	1.24271	0.313494	6.27117	0.0518059	0.999428
ENSG00000211752	TRBV27	0.776253	-0.365401	2.02618	0.0518765	0.999428
ENSG00000125508	SRMS	1.4046	0.490155	0.383167	0.0518839	0.999428
ENSG00000160796	NBEAL2	0.8123	-0.299916	8.82679	0.0519115	0.999428
ENSG00000178404	CEP295NL	0.780818	-0.356941	3.3531	0.0519622	0.999428
ENSG00000173918	C1QTNF1	0.754969	-0.40551	0.555459	0.0519638	0.999428
ENSG00000148154	UGCG	1.23753	0.307463	5.29949	0.0519647	0.999428
ENSG00000131263	RLIM	1.23902	0.309197	7.11059	0.0519901	0.999428
ENSG00000005175	RPAP3	1.23013	0.298813	5.276	0.0520244	0.999428
ENSG00000225000	NA	0.713745	-0.486518	0.459778	0.05205	0.999428
ENSG00000237272	OR51R1P	0.794993	-0.330986	3.19307	0.0520675	0.999428
ENSG00000173145	NOC3L	1.24489	0.316019	4.54147	0.0520758	0.999428
ENSG00000264573	RN7SL15P	1.44494	0.531006	0.714773	0.0521092	0.999428
ENSG00000117115	PADI2	0.810305	-0.303463	6.9803	0.0523598	0.999428
ENSG00000111605	CPSF6	1.23604	0.30573	7.06474	0.0523819	0.999428
ENSG00000230615	LOC107984948	0.800615	-0.320819	2.39764	0.0524419	0.999428
ENSG00000169604	ANTXR1	0.802489	-0.317446	2.71562	0.0525289	0.999428
ENSG00000081320	STK17B	1.25632	0.32921	8.89497	0.0525433	0.999428
ENSG00000166165	CKB	0.690516	-0.534253	0.660185	0.0525752	0.999428
ENSG00000256188	TAS2R30	1.262	0.335712	3.82736	0.0526247	0.999428
ENSG00000205302	SNX2	1.22842	0.296806	6.30288	0.052653	0.999428
ENSG00000133246	PRAM1	0.813114	-0.298471	5.06751	0.0526536	0.999428
ENSG00000236714	LINC01844	0.755684	-0.404145	0.317263	0.052673	0.999428
ENSG00000245532	NEAT1	0.80497	-0.312992	11.6086	0.0527528	0.999428
ENSG00000157551	KCNJ15	0.814383	-0.296221	7.4747	0.0528154	0.999428
ENSG00000151025	GPR158	0.740517	-0.433394	0.186675	0.0528446	0.999428
ENSG00000245466	TTC9-DT	0.704665	-0.50499	0.585301	0.0528447	0.999428
ENSG00000125611	CHCHD5	0.797552	-0.326349	2.71233	0.0528851	0.999428
ENSG00000126777	KTN1	1.22725	0.295426	6.61715	0.0529446	0.999428
ENSG00000121481	RNF2	1.23288	0.302029	4.595	0.0530012	0.999428
ENSG00000274902	NA	0.709713	-0.494693	0.165923	0.0530777	0.999428
ENSG00000286154	NA	0.699568	-0.515465	0.993235	0.0532641	0.999428
ENSG00000257474	NA	1.4587	0.544681	-0.239126	0.0533471	0.999428
ENSG00000198848	CES1	0.791504	-0.337331	3.32171	0.0534302	0.999428
ENSG00000127124	HIVEP3	0.820972	-0.284595	4.92121	0.0534321	0.999428
ENSG00000074964	ARHGEF10L	0.814278	-0.296406	4.52294	0.0534363	0.999428
ENSG00000226790	NA	0.743934	-0.426753	0.12122	0.0534493	0.999428
ENSG00000164654	MIOS	1.23645	0.30621	4.96465	0.0535163	0.999428
ENSG00000205707	ETFRF1	1.25741	0.330455	3.5665	0.0535447	0.999428
ENSG00000225548	LINC01980	0.776126	-0.365637	1.28943	0.053546	0.999428
ENSG00000125676	THOC2	1.22935	0.297897	6.38453	0.0537471	0.999428
ENSG00000287279	NA	0.691704	-0.531773	-0.793604	0.0538643	0.999428
ENSG00000198160	MIER1	1.24505	0.316203	6.89992	0.0539551	0.999428
ENSG00000231811	LOC101927888	0.732817	-0.448475	0.125713	0.0539714	0.999428
ENSG00000168394	TAP1	0.816422	-0.292613	7.65961	0.0540209	0.999428
ENSG00000088002	SULT2B1	0.74526	-0.424184	0.883628	0.0540315	0.999428
ENSG00000143184	XCL1	1.45699	0.542989	0.522823	0.0540743	0.999428
ENSG00000168275	COA6	0.754847	-0.405744	1.71193	0.0540797	0.999428
ENSG00000251562	MALAT1	1.24579	0.317058	5.88647	0.0540978	0.999428
ENSG00000170584	NUDCD2	1.23326	0.302478	4.19952	0.05413	0.999428
ENSG00000175857	GAPT	1.23334	0.302565	5.49132	0.0542358	0.999428
ENSG00000103490	PYCARD	0.819439	-0.287292	4.75612	0.0542418	0.999428
ENSG00000256436	TAS2R31	1.26937	0.344109	3.19599	0.0542908	0.999428
ENSG00000258457	NA	0.724655	-0.464634	0.374857	0.0542952	0.999428
ENSG00000228280	NA	0.678615	-0.559335	0.437913	0.054317	0.999428
ENSG00000176018	LYSMD3	1.25186	0.324068	4.95366	0.0544109	0.999428
ENSG00000061656	SPAG4	1.34072	0.423012	1.25163	0.054448	0.999428
ENSG00000266385	NA	0.677454	-0.561804	0.413874	0.0544587	0.999428
ENSG00000272259	LINC01749	1.54114	0.623998	-1.15495	0.0544951	0.999428
ENSG00000206605	RNU6-946P	0.650267	-0.620897	0.273467	0.0545044	0.999428
ENSG00000261226	NA	0.795269	-0.330484	3.11286	0.0545386	0.999428
ENSG00000231393	NA	0.733829	-0.446484	1.10639	0.0545559	0.999428
ENSG00000035862	TIMP2	0.81168	-0.301017	5.62147	0.0545986	0.999428
ENSG00000120837	NFYB	1.23667	0.306458	3.8136	0.05461	0.999428
ENSG00000214650	LOC105370047	0.73446	-0.445244	1.38113	0.0546953	0.999428
ENSG00000163012	ZSWIM2	0.659518	-0.600515	-1.25141	0.0547333	0.999428
ENSG00000235772	NA	1.55314	0.635186	0.468384	0.0547831	0.999428
ENSG00000286676	NA	0.756094	-0.403362	1.88681	0.0547833	0.999428
ENSG00000274281	NA	0.675782	-0.56537	-0.108072	0.0548539	0.999428
ENSG00000145386	CCNA2	0.768372	-0.380123	2.08973	0.05487	0.999428
ENSG00000224515	NA	0.656761	-0.606559	0.298951	0.0548824	0.999428
ENSG00000214558	ZC3H11C	1.42948	0.515486	0.679372	0.054891	0.999428
ENSG00000253720	NA	0.821503	-0.283662	5.07523	0.0549053	0.999428
ENSG00000146247	PHIP	1.23537	0.304944	7.89183	0.0549558	0.999428
ENSG00000251513	NA	1.2613	0.334916	2.90662	0.0549589	0.999428
ENSG00000241511	RPS15AP24	1.35498	0.438267	1.64704	0.0550145	0.999428
ENSG00000238829	RNU7-45P	0.793077	-0.334467	2.706	0.0550271	0.999428
ENSG00000232451	NA	0.725979	-0.462	-0.392879	0.0550411	0.999428
ENSG00000106952	TNFSF8	1.21918	0.285907	5.88647	0.0551047	0.999428
ENSG00000154727	GABPA	1.23509	0.304611	5.30994	0.0551647	0.999428
ENSG00000198538	ZNF28	1.24289	0.313694	3.97399	0.0551693	0.999428
ENSG00000114374	TTTY15	1.24185	0.312485	4.68791	0.0551761	0.999428
ENSG00000254685	FPGT	1.2686	0.343235	4.07905	0.0553073	0.999428
ENSG00000280128	NA	1.22915	0.297663	4.64537	0.055328	0.999428
ENSG00000259351	LOC101928988	0.724463	-0.465016	1.33456	0.0553528	0.999428
ENSG00000083544	TDRD3	1.23065	0.299419	4.90792	0.0553658	0.999428
ENSG00000140464	PML	0.816997	-0.291597	6.07107	0.0553833	0.999428
ENSG00000228570	NUTM2E	0.725512	-0.462929	0.978907	0.0554032	0.999428
ENSG00000213023	SYT3	0.773174	-0.371136	0.864209	0.055404	0.999428
ENSG00000267241	NA	0.708628	-0.496899	0.93595	0.0554817	0.999428
ENSG00000120688	WBP4	1.25443	0.327026	3.20438	0.0556065	0.999428
ENSG00000241399	CD302	1.26249	0.336277	4.42696	0.0556081	0.999428
ENSG00000116754	SRSF11	1.24018	0.310551	7.64912	0.0556341	0.999428
ENSG00000137449	CPEB2	1.23857	0.308674	5.51808	0.0556426	0.999428
ENSG00000289310	NA	0.801486	-0.319251	3.23397	0.0556891	0.999428
ENSG00000165555	NOXRED1	0.769095	-0.378766	2.06363	0.0557413	0.999428
ENSG00000255141	NA	0.791587	-0.33718	2.44485	0.0557534	0.999428
ENSG00000122417	ODF2L	1.23	0.298657	6.02595	0.0557691	0.999428
ENSG00000079950	STX7	1.23419	0.303559	8.20751	0.0557947	0.999428
ENSG00000197815	NA	0.793677	-0.333377	3.10001	0.0557998	0.999428
ENSG00000203688	LINC02487	0.70059	-0.513358	-0.534608	0.0558416	0.999428
ENSG00000104219	ZDHHC2	1.2303	0.299011	6.202	0.0558936	0.999428
ENSG00000025156	HSF2	1.24278	0.313575	3.97678	0.0559868	0.999428
ENSG00000189042	ZNF567	1.24632	0.317677	3.59959	0.0560434	0.999428
ENSG00000171649	ZIK1	1.23202	0.301028	3.83015	0.056053	0.999428
ENSG00000225166	LOC102724849	0.676875	-0.56304	-0.89934	0.0561382	0.999428
ENSG00000217527	NA	0.789975	-0.340122	2.86486	0.0561557	0.999428
ENSG00000104756	KCTD9	1.23582	0.305464	5.08176	0.0562736	0.999428
ENSG00000287767	NA	1.38113	0.465844	1.12974	0.0563696	0.999428
ENSG00000288935	NA	1.48107	0.566639	0.327622	0.056413	0.999428
ENSG00000164134	NAA15	1.23248	0.301569	5.95498	0.056443	0.999428
ENSG00000280367	NA	1.35766	0.44112	1.18674	0.0564691	0.999428
ENSG00000163428	LRRC58	1.24273	0.313517	5.8876	0.0564918	0.999428
ENSG00000158987	RAPGEF6	1.24458	0.315661	5.5824	0.056493	0.999428
ENSG00000160336	ZNF765-ZNF761	1.24195	0.312612	3.69977	0.0565087	0.999428
ENSG00000282508	NA	0.812574	-0.299429	4.1091	0.0565321	0.999428
ENSG00000116750	UCHL5	1.23789	0.307886	4.91149	0.0565346	0.999428
ENSG00000207171	LOC124900181	0.687985	-0.539551	0.892777	0.0565471	0.999428
ENSG00000065243	PKN2	1.23246	0.301538	7.18315	0.0565707	0.999428
ENSG00000213277	NA	0.795031	-0.330917	2.68035	0.0565886	0.999428
ENSG00000161921	CXCL16	0.817539	-0.29064	4.47773	0.0565945	0.999428
ENSG00000166246	DNAAF8	0.764643	-0.387142	1.5467	0.0566208	0.999428
ENSG00000001561	ENPP4	1.25006	0.321997	4.52853	0.0566231	0.999428
ENSG00000224141	MIR548XHG	0.707686	-0.49882	-0.821103	0.0567611	0.999428
ENSG00000236333	NA	1.25145	0.323601	1.71638	0.0567925	0.999428
ENSG00000168389	MFSD2A	0.797937	-0.325653	2.82738	0.0567975	0.999428
ENSG00000243836	WDR86-AS1	1.28821	0.365373	2.10886	0.0568633	0.999428
ENSG00000083312	TNPO1	1.23511	0.304635	7.62672	0.0568837	0.999428
ENSG00000272070	NA	0.692645	-0.529811	-0.100719	0.0568924	0.999428
ENSG00000163558	PRKCI	1.23044	0.299177	4.41409	0.0568943	0.999428
ENSG00000234721	LINC02092	0.754666	-0.406089	0.743275	0.056897	0.999428
ENSG00000291127	ANKRD36BP2	1.23585	0.3055	3.31226	0.0569597	0.999428
ENSG00000289564	NA	0.798804	-0.324086	2.75315	0.0571181	0.999428
ENSG00000249867	LINC02742	0.719693	-0.474547	-0.606124	0.0571526	0.999428
ENSG00000230482	NA	0.809789	-0.304383	3.68058	0.0572013	0.999428
ENSG00000106853	PTGR1	0.748348	-0.418219	0.597348	0.0572102	0.999428
ENSG00000249978	TRGV7	0.768197	-0.380452	2.18547	0.0572591	0.999428
ENSG00000196588	MRTFA	0.822861	-0.28128	6.40758	0.0572639	0.999428
ENSG00000249781	LINC02112	0.745983	-0.422786	0.359667	0.0573081	0.999428
ENSG00000198642	KLHL9	1.23447	0.303888	5.842	0.057361	0.999428
ENSG00000164118	CEP44	1.22614	0.294123	4.56623	0.0573951	0.999428
ENSG00000252391	RNU6-638P	1.2516	0.323779	3.17026	0.0574436	0.999428
ENSG00000141425	RPRD1A	1.23706	0.306915	5.78283	0.0574537	0.999428
ENSG00000137767	SQOR	0.819853	-0.286562	4.63508	0.057469	0.999428
ENSG00000232373	MTCYBP3	0.779681	-0.359044	1.76221	0.0575385	0.999428
ENSG00000169679	BUB1	0.798486	-0.324662	2.66575	0.0575419	0.999428
ENSG00000047634	SCML1	1.23634	0.306075	3.99257	0.0575485	0.999428
ENSG00000149970	CNKSR2	1.22665	0.294724	4.87368	0.057648	0.999428
ENSG00000200269	RNU6-838P	1.33685	0.418833	1.6449	0.0577122	0.999428
ENSG00000196502	SULT1A1	0.808697	-0.306328	3.42214	0.057728	0.999428
ENSG00000232934	NA	0.807805	-0.307921	3.12627	0.05778	0.999428
ENSG00000218521	NA	0.782387	-0.354045	2.11551	0.0577844	0.999428
ENSG00000289963	LOC107985563	1.26765	0.342152	2.25927	0.0579067	0.999428
ENSG00000235690	CUBNP3	0.648053	-0.625816	-1.29137	0.0579541	0.999428
ENSG00000181690	PLAG1	1.23222	0.301255	3.88058	0.0579776	0.999428
ENSG00000227217	NA	0.747808	-0.419261	1.04476	0.0579853	0.999428
ENSG00000180938	ZNF572	1.28921	0.366491	2.05941	0.0579915	0.999428
ENSG00000235300	SKAP1-AS2	1.23428	0.303672	5.03058	0.0580075	0.999428
ENSG00000225948	NA	1.30067	0.379255	2.35464	0.0580421	0.999428
ENSG00000248485	PCP4L1	0.751438	-0.412274	0.932064	0.0580642	0.999428
ENSG00000169896	ITGAM	0.817501	-0.290708	7.42606	0.0581101	0.999428
ENSG00000114120	SLC25A36	1.24857	0.320271	5.78948	0.0584245	0.999428
ENSG00000227152	OR2T7	0.712103	-0.489841	-0.351696	0.0585434	0.999428
ENSG00000085224	ATRX	1.22805	0.296365	7.50161	0.0585598	0.999428
ENSG00000250138	LOC728488	0.820296	-0.285784	4.51788	0.0586129	0.999428
ENSG00000254876	SUGT1P4-STRA6LP	1.25684	0.329805	2.6442	0.0586451	0.999428
ENSG00000256551	LINC02369	0.686629	-0.542398	-0.53675	0.0586581	0.999428
ENSG00000197122	SRC	0.810038	-0.303938	3.97133	0.0586941	0.999428
ENSG00000142185	TRPM2	0.810967	-0.302284	3.91859	0.0586973	0.999428
ENSG00000138698	RAP1GDS1	1.22391	0.291501	5.38846	0.0586982	0.999428
ENSG00000248514	NA	0.681275	-0.55369	-0.492257	0.0587311	0.999428
ENSG00000229105	ASTN2-AS1	0.753949	-0.40746	1.1828	0.058782	0.999428
ENSG00000100084	HIRA	0.798471	-0.324688	3.18126	0.0587832	0.999428
ENSG00000186908	ZDHHC17	1.23272	0.301847	6.45254	0.0588094	0.999428
ENSG00000143416	SELENBP1	0.8198	-0.286656	6.21343	0.0588218	0.999428
ENSG00000180610	NA	0.727333	-0.459311	1.08622	0.0588485	0.999428
ENSG00000165209	STRBP	1.21844	0.285035	5.65378	0.0589439	0.999428
ENSG00000132530	XAF1	0.81993	-0.286427	6.2303	0.0589587	0.999428
ENSG00000002079	MYH16	0.783877	-0.351302	1.13671	0.0591228	0.999428
ENSG00000224478	NA	0.706269	-0.501711	0.682009	0.0591412	0.999428
ENSG00000286536	NA	0.749028	-0.416909	0.804934	0.0591674	0.999428
ENSG00000215417	MIR17HG	1.2676	0.342094	3.26059	0.0592084	0.999428
ENSG00000251139	NA	0.807239	-0.308932	3.1579	0.0592589	0.999428
ENSG00000133943	DGLUCY	0.820435	-0.28554	7.62506	0.0593005	0.999428
ENSG00000229023	NA	0.770113	-0.376859	2.30723	0.059315	0.999428
ENSG00000257259	LINC02388	0.754715	-0.405996	0.270322	0.0593648	0.999428
ENSG00000160392	C19orf47	0.810788	-0.302603	3.42999	0.0594311	0.999428
ENSG00000255433	LINC02735	0.690725	-0.533816	-0.779162	0.0594537	0.999428
ENSG00000227028	SLC8A1-AS1	0.821827	-0.283094	4.71865	0.0595136	0.999428
ENSG00000184389	A3GALT2	0.643695	-0.63555	-0.0405203	0.0595227	0.999428
ENSG00000164211	STARD4	1.25297	0.325348	4.74362	0.0595558	0.999428
ENSG00000144668	ITGA9	0.780524	-0.357485	2.09347	0.0596536	0.999428
ENSG00000212124	TAS2R19	1.27841	0.354352	3.00785	0.0596635	0.999428
ENSG00000163644	PPM1K	1.22332	0.290798	6.62182	0.0596998	0.999428
ENSG00000245662	NA	0.742275	-0.429974	0.384693	0.0599266	0.999428
ENSG00000067048	DDX3Y	1.23569	0.305312	4.2488	0.0599747	0.999428
ENSG00000216809	NA	1.26565	0.339874	2.81165	0.0599782	0.999428
ENSG00000279640	NA	0.732744	-0.44862	0.920384	0.0599818	0.999428
ENSG00000140451	PIF1	0.782359	-0.354098	1.53203	0.0600059	0.999428
ENSG00000182048	NA	0.704939	-0.50443	-0.820835	0.0600141	0.999428
ENSG00000164219	PGGT1B	1.22075	0.287772	6.01494	0.0600189	0.999428
ENSG00000143401	ANP32E	1.22484	0.292591	4.93963	0.0600858	0.999428
ENSG00000197106	SLC6A17	0.773263	-0.370969	0.552719	0.0600916	0.999428
ENSG00000075292	ZNF638	1.2262	0.294193	7.89087	0.060103	0.999428
ENSG00000006756	ARSD	0.813017	-0.298642	3.68065	0.0601578	0.999428
ENSG00000170122	FOXD4	1.47088	0.556678	-0.136981	0.060242	0.999428
ENSG00000154856	APCDD1	0.78432	-0.350485	1.5854	0.0602444	0.999428
ENSG00000141429	GALNT1	1.22219	0.289467	5.56246	0.0602738	0.999428
ENSG00000275881	NA	0.759252	-0.397349	1.56914	0.0602801	0.999428
ENSG00000070423	RNF126	0.814907	-0.295293	4.62601	0.0603142	0.999428
ENSG00000111860	CEP85L	1.22695	0.295073	6.66936	0.0603462	0.999428
ENSG00000155961	RAB39B	1.24784	0.319433	3.52695	0.0603463	0.999428
ENSG00000128594	LRRC4	0.82454	-0.278338	5.692	0.0603892	0.999428
ENSG00000260597	NA	1.58658	0.665922	-1.68225	0.0603893	0.999428
ENSG00000118482	PHF3	1.22595	0.293895	8.21719	0.0604454	0.999428
ENSG00000147905	ZCCHC7	1.22527	0.293097	5.64969	0.0604539	0.999428
ENSG00000175395	ZNF25	1.22965	0.298248	4.07935	0.0604904	0.999428
ENSG00000148400	NOTCH1	0.821444	-0.283765	7.75662	0.060576	0.999428
ENSG00000177169	ULK1	0.825609	-0.276469	5.7417	0.0606478	0.999428
ENSG00000112494	UNC93A	0.707808	-0.49857	-0.980259	0.0606493	0.999428
ENSG00000246851	NA	1.32207	0.402795	1.58677	0.060653	0.999428
ENSG00000129757	CDKN1C	0.752742	-0.409772	1.86598	0.060662	0.999428
ENSG00000228956	NA	1.22264	0.289995	5.73881	0.0607112	0.999428
ENSG00000236700	LINC01010	0.757343	-0.40098	0.112866	0.0607451	0.999428
ENSG00000277322	GOLGA6L6	0.775427	-0.366937	0.41445	0.0607532	0.999428
ENSG00000164346	NSA2	1.22509	0.292886	4.53271	0.0607853	0.999428
ENSG00000206187	LINC02346	0.778632	-0.360986	0.711026	0.0608276	0.999428
ENSG00000261250	NA	0.71041	-0.493275	-0.418134	0.0609052	0.999428
ENSG00000122435	TRMT13	1.24368	0.314611	4.46931	0.060908	0.999428
ENSG00000260192	LINC02240	0.788664	-0.342518	1.18057	0.0609302	0.999428
ENSG00000065135	GNAI3	1.21942	0.286193	7.00256	0.0609504	0.999428
ENSG00000162702	ZNF281	1.22234	0.289643	5.79091	0.0609598	0.999428
ENSG00000143942	CHAC2	1.31148	0.391198	2.17625	0.06101	0.999428
ENSG00000175893	ZDHHC21	1.23569	0.305321	5.63551	0.0610368	0.999428
ENSG00000076067	RBMS2	0.821521	-0.28363	4.33589	0.0610821	0.999428
ENSG00000259915	NA	1.34018	0.422422	1.61002	0.0610909	0.999428
ENSG00000088179	PTPN4	1.24374	0.31468	7.52999	0.0610942	0.999428
ENSG00000148516	ZEB1	1.21836	0.284939	6.17213	0.061175	0.999428
ENSG00000139631	CSAD	0.825666	-0.27637	5.117	0.0612145	0.999428
ENSG00000158079	PTPDC1	1.23019	0.298883	3.52768	0.0612759	0.999428
ENSG00000156875	MFSD14A	0.756866	-0.401889	1.87449	0.061282	0.999428
ENSG00000196912	ANKRD36B	1.21883	0.2855	5.22315	0.0613419	0.999428
ENSG00000211941	IGHV3-11	1.44924	0.535295	0.791139	0.0613721	0.999428
ENSG00000278275	NA	1.29773	0.375992	2.16702	0.0615102	0.999428
ENSG00000116679	IVNS1ABP	1.22862	0.297033	7.86744	0.0615429	0.999428
ENSG00000215126	ZNG1F	1.24512	0.316282	3.20072	0.0615629	0.999428
ENSG00000118922	KLF12	1.22925	0.297774	7.51856	0.061594	0.999428
ENSG00000196090	PTPRT	0.800578	-0.320887	1.52612	0.0616085	0.999428
ENSG00000283240	NA	0.721807	-0.470315	-0.461463	0.0616554	0.999428
ENSG00000287720	NA	0.790894	-0.338444	2.46491	0.0616691	0.999428
ENSG00000112701	SENP6	1.22646	0.294501	7.06514	0.0616817	0.999428
ENSG00000138621	PPCDC	0.823218	-0.280654	5.71037	0.0616996	0.999428
ENSG00000200312	NA	0.763404	-0.389482	2.40217	0.0617754	0.999428
ENSG00000278873	PRO1804	1.36646	0.450446	0.915887	0.0617998	0.999428
ENSG00000152969	JAKMIP1	0.806223	-0.310749	2.80665	0.061812	0.999428
ENSG00000275410	HNF1B	0.761068	-0.393903	0.117337	0.0618185	0.999428
ENSG00000163145	C1QTNF7	0.805132	-0.312703	3.21124	0.0618207	0.999428
ENSG00000112739	PRP4K	1.22221	0.289493	7.11413	0.0618235	0.999428
ENSG00000164332	UBLCP1	1.22458	0.292288	4.7279	0.0618346	0.999428
ENSG00000285781	LOC100505502	0.797905	-0.325712	3.03596	0.0618361	0.999428
ENSG00000261777	DDX19A-DT	1.39605	0.48135	0.389213	0.0618719	0.999428
ENSG00000174173	TRMT10C	1.26416	0.338178	2.90596	0.0618767	0.999428
ENSG00000223537	ZBTB24-DT	0.690828	-0.533602	-0.290171	0.0618996	0.999428
ENSG00000181378	CFAP65	0.789751	-0.34053	1.11266	0.0619608	0.999428
ENSG00000014123	UFL1	1.22416	0.291798	5.27928	0.0619726	0.999428
ENSG00000285569	LOC105373429	0.781177	-0.356279	1.10397	0.0620098	0.999428
ENSG00000189180	ZNF33A	1.22028	0.287209	7.26056	0.0620163	0.999428
ENSG00000102981	PARD6A	0.74851	-0.417907	1.41781	0.0620393	0.999428
ENSG00000233492	NA	0.66277	-0.593421	-0.804982	0.0620809	0.999428
ENSG00000090674	MCOLN1	0.815768	-0.293769	3.81593	0.0620933	0.999428
ENSG00000162594	IL23R	1.2852	0.361997	2.08787	0.0621248	0.999428
ENSG00000197454	OR2L5	1.37659	0.461096	0.80439	0.0621583	0.999428
ENSG00000120686	UFM1	1.22509	0.292885	5.09543	0.0622309	0.999428
ENSG00000069702	TGFBR3	0.82033	-0.285725	6.13443	0.0622347	0.999428
ENSG00000133069	TMCC2	0.820789	-0.284917	4.45918	0.0622788	0.999428
ENSG00000254802	NA	0.733302	-0.44752	0.777294	0.0622926	0.999428
ENSG00000223914	NA	0.808197	-0.30722	3.00637	0.0622949	0.999428
ENSG00000104442	ARMC1	1.22899	0.297478	4.56504	0.0623021	0.999428
ENSG00000109158	GABRA4	0.783103	-0.352725	1.06401	0.0623028	0.999428
ENSG00000280332	NA	0.79882	-0.324058	2.98953	0.0623458	0.999428
ENSG00000254470	AP5B1	0.824322	-0.27872	7.36232	0.0623812	0.999428
ENSG00000124256	ZBP1	0.826574	-0.274784	5.76859	0.0623832	0.999428
ENSG00000131149	GSE1	0.823842	-0.27956	6.37097	0.0624052	0.999428
ENSG00000238966	LOC124900271	1.40434	0.489893	1.68069	0.0624281	0.999428
ENSG00000225328	NA	0.726688	-0.460591	-0.515851	0.0626293	0.999428
ENSG00000100599	RIN3	0.823271	-0.28056	6.83433	0.0626528	0.999428
ENSG00000266718	NA	1.3964	0.481711	0.587436	0.0626615	0.999428
ENSG00000233360	PDXP-DT	0.777954	-0.362244	2.08538	0.0626928	0.999428
ENSG00000145147	SLIT2	0.786929	-0.345695	1.08482	0.0627158	0.999428
ENSG00000183783	KCTD8	1.59394	0.672599	-1.30324	0.0627196	0.999428
ENSG00000128699	ORMDL1	1.23992	0.310243	6.01339	0.062787	0.999428
ENSG00000171631	P2RY6	0.802688	-0.317089	2.44608	0.0628111	0.999428
ENSG00000235162	C12orf75	0.818494	-0.288957	3.81327	0.0628459	0.999428
ENSG00000168959	GRM5	0.709208	-0.49572	-0.460753	0.0628899	0.999428
ENSG00000267709	LOC101928844	0.646311	-0.629699	-1.18175	0.0629037	0.999428
ENSG00000053770	AP5M1	1.23139	0.300283	6.28856	0.0629585	0.999428
ENSG00000174944	P2RY14	0.805549	-0.311956	3.89611	0.063005	0.999428
ENSG00000110046	ATG2A	0.825151	-0.27727	5.99646	0.0630352	0.999428
ENSG00000196110	ZNF699	1.22903	0.297516	4.48886	0.0631001	0.999428
ENSG00000172016	REG3A	1.40479	0.490359	-0.569149	0.063103	0.999428
ENSG00000278999	NA	0.749735	-0.415548	0.877399	0.0631467	0.999428
ENSG00000129128	SPCS3	1.23432	0.303711	7.29427	0.0631623	0.999428
ENSG00000132952	USPL1	1.22952	0.298092	5.54345	0.0631898	0.999428
ENSG00000223642	NA	1.26436	0.338407	3.52061	0.0632473	0.999428
ENSG00000228679	NA	0.707928	-0.498326	0.63962	0.0633188	0.999428
ENSG00000162630	B3GALT2	1.23369	0.302979	3.95904	0.0633914	0.999428
ENSG00000117602	RCAN3	1.22535	0.29319	6.79066	0.0636041	0.999428
ENSG00000130167	TSPAN16	0.801852	-0.318592	3.51736	0.0637208	0.999428
ENSG00000114744	COMMD2	1.22824	0.296591	4.59463	0.0637227	0.999428
ENSG00000259079	NA	0.808617	-0.306472	2.99325	0.0638601	0.999428
ENSG00000133067	LGR6	0.813692	-0.297445	3.08804	0.0639022	0.999428
ENSG00000286871	LOC124901358	0.696086	-0.522663	-0.099225	0.063952	0.999428
ENSG00000134146	DPH6	1.23427	0.303658	3.86081	0.0640369	0.999428
ENSG00000238311	SNORD13E	1.51115	0.595651	0.391797	0.0641431	0.999428
ENSG00000153914	SREK1	1.22827	0.296625	6.92304	0.0641532	0.999428
ENSG00000256053	COA8	0.809004	-0.305781	2.97723	0.0641709	0.999428
ENSG00000101276	SLC52A3	0.73462	-0.444931	-0.103887	0.0641754	0.999428
ENSG00000164933	SLC25A32	1.43538	0.521428	0.918464	0.0641852	0.999428
ENSG00000164123	SPMIP2	0.71729	-0.479371	-0.0289437	0.0641961	0.999428
ENSG00000172037	LAMB2	0.787585	-0.344493	2.12776	0.064261	0.999428
ENSG00000204603	LINC01257	1.43326	0.519305	-0.318661	0.0642657	0.999428
ENSG00000177599	ZNF491	1.30256	0.381346	1.83605	0.0643196	0.999428
ENSG00000223631	NA	0.754603	-0.40621	-0.0319431	0.0643317	0.999428
ENSG00000105048	TNNT1	0.785008	-0.349222	1.60615	0.0643378	0.999428
ENSG00000276410	H2BC3	0.72468	-0.464584	1.59204	0.0643883	0.999428
ENSG00000145416	MARCHF1	1.22677	0.294868	6.87741	0.0644344	0.999428
ENSG00000136891	TEX10	1.22149	0.288642	5.47134	0.0644733	0.999428
ENSG00000117791	MTARC2	0.765915	-0.384745	0.754914	0.0645602	0.999428
ENSG00000235790	NA	1.4539	0.539931	0.0531905	0.0646079	0.999428
ENSG00000153989	NUS1	1.23883	0.308974	4.46152	0.0647276	0.999428
ENSG00000234358	RPL7AP42	0.693119	-0.528824	0.526962	0.0647454	0.999428
ENSG00000226367	ST7-AS2	0.760663	-0.39467	1.07301	0.0647652	0.999428
ENSG00000143774	GUK1	0.822728	-0.281513	7.9149	0.0647656	0.999428
ENSG00000172640	OR10AD1	1.27909	0.355114	2.35445	0.0647721	0.999428
ENSG00000158865	SLC5A11	0.768678	-0.379549	1.1333	0.0648375	0.999428
ENSG00000166396	SERPINB7	0.706417	-0.501409	-0.765083	0.0648458	0.999428
ENSG00000166450	PRTG	0.804899	-0.313119	1.42405	0.0648522	0.999428
ENSG00000232310	LINC03002	0.748907	-0.417141	0.0335855	0.0648707	0.999428
ENSG00000164506	STXBP5	1.22358	0.291105	7.49267	0.0649	0.999428
ENSG00000226928	NA	0.720644	-0.472642	0.799177	0.0649046	0.999428
ENSG00000214322	NA	0.693756	-0.527501	0.584297	0.0649111	0.999428
ENSG00000225045	MTND5P27	0.738466	-0.437396	-0.215761	0.0649413	0.999428
ENSG00000137040	RANBP6	1.23149	0.300405	4.72937	0.0650258	0.999428
ENSG00000286546	LOC613266	1.43516	0.52121	0.37303	0.0651108	0.999428
ENSG00000285081	NA	0.773828	-0.369916	2.16221	0.0651973	0.999428
ENSG00000204116	CHIC1	1.23915	0.309351	4.56564	0.0653125	0.999428
ENSG00000183960	KCNH8	1.24406	0.315052	2.67614	0.0653278	0.999428
ENSG00000275927	NA	0.760546	-0.394893	1.61291	0.0653463	0.999428
ENSG00000267174	NA	0.791956	-0.336509	2.91837	0.0653549	0.999428
ENSG00000154143	PANX3	0.689387	-0.536614	-0.948921	0.0654718	0.999428
ENSG00000115524	SF3B1	1.22977	0.298384	9.25554	0.0654827	0.999428
ENSG00000287145	NA	0.706925	-0.50037	-0.813947	0.0655086	0.999428
ENSG00000269997	NA	1.27478	0.350248	2.46141	0.0655937	0.999428
ENSG00000117228	GBP1	0.817848	-0.290095	6.98035	0.0656799	0.999428
ENSG00000232675	NA	0.732131	-0.449826	0.211006	0.0657117	0.999428
ENSG00000104112	SCG3	0.79333	-0.334007	2.35699	0.0658153	0.999428
ENSG00000279636	LINC00216	1.30808	0.387449	2.56255	0.0658469	0.999428
ENSG00000290926	LINC03006	0.719565	-0.474803	0.839494	0.065893	0.999428
ENSG00000223651	NEFHP2	0.708695	-0.496762	-0.819408	0.0659393	0.999428
ENSG00000290441	LOC100419170	0.654094	-0.612429	0.221391	0.0660383	0.999428
ENSG00000166479	TMX3	1.23454	0.303976	5.91521	0.0661362	0.999428
ENSG00000180539	LINC02908	0.820247	-0.28587	4.0892	0.0661495	0.999428
ENSG00000128512	DOCK4	0.828237	-0.271885	5.39163	0.066172	0.999428
ENSG00000279977	NA	0.778794	-0.360686	1.98653	0.0662124	0.999428
ENSG00000102034	ELF4	0.826882	-0.274246	6.43758	0.066243	0.999428
ENSG00000066583	ISOC1	0.803901	-0.314911	3.21845	0.0662712	0.999428
ENSG00000226659	TSPAN14-AS1	1.45476	0.540786	0.334144	0.066381	0.999428
ENSG00000144401	METTL21A	1.22098	0.288034	4.83302	0.0663977	0.999428
ENSG00000211816	TRAV38-1	1.42658	0.512559	0.645524	0.0664543	0.999428
ENSG00000135226	UGT2B28	0.716175	-0.481615	0.571999	0.066541	0.999428
ENSG00000245112	SMARCA5-AS1	1.36519	0.4491	0.963288	0.066552	0.999428
ENSG00000253233	NA	0.731981	-0.450122	-0.719197	0.066613	0.999428
ENSG00000255587	RAB44	0.81634	-0.292759	3.80913	0.0666541	0.999428
ENSG00000080822	CLDND1	1.21594	0.282075	5.68418	0.066755	0.999428
ENSG00000094975	SUCO	1.22162	0.288793	6.04668	0.0667852	0.999428
ENSG00000099860	GADD45B	0.823529	-0.280108	4.83304	0.0667919	0.999428
ENSG00000189275	LINC01164	0.709632	-0.494856	-0.455552	0.0668091	0.999428
ENSG00000117475	BLZF1	1.22507	0.292868	4.43488	0.0668139	0.999428
ENSG00000068615	REEP1	1.26717	0.341612	1.97172	0.0668905	0.999428
ENSG00000259823	LYPD8	0.76281	-0.390605	1.50725	0.0669047	0.999428
ENSG00000232450	RPS2P14	0.720686	-0.472558	1.08588	0.0669226	0.999428
ENSG00000285820	NA	0.683306	-0.549396	-1.37594	0.0669519	0.999428
ENSG00000125879	OTOR	0.67663	-0.563562	-0.869508	0.0669692	0.999428
ENSG00000034152	MAP2K3	0.823119	-0.280826	6.87979	0.066989	0.999428
ENSG00000179454	KLHL28	1.21787	0.284362	5.83031	0.0670249	0.999428
ENSG00000278075	NA	0.685279	-0.545237	0.284491	0.0670449	0.999428
ENSG00000274180	NATD1	0.826986	-0.274066	5.63165	0.0670598	0.999428
ENSG00000070808	CAMK2A	0.780424	-0.357669	0.601178	0.0670684	0.999428
ENSG00000227436	NA	0.758395	-0.398979	1.36106	0.0670715	0.999428
ENSG00000198791	CNOT7	1.21849	0.285095	6.38759	0.0670746	0.999428
ENSG00000070367	EXOC5	1.22022	0.287138	5.99997	0.0670759	0.999428
ENSG00000123124	WWP1	1.22144	0.288587	6.23394	0.0670907	0.999428
ENSG00000178860	MSC	1.40269	0.488192	0.482151	0.0670921	0.999428
ENSG00000087128	TMPRSS11E	0.690102	-0.535119	-0.568888	0.0671114	0.999428
ENSG00000104413	ESRP1	0.765988	-0.384606	0.421383	0.0671464	0.999428
ENSG00000273213	H3-7	0.681845	-0.552484	0.189294	0.0671686	0.999428
ENSG00000114209	PDCD10	1.22983	0.298462	5.08379	0.0671784	0.999428
ENSG00000151491	EPS8	0.80789	-0.30777	2.65178	0.0672187	0.999428
ENSG00000258289	CHURC1	1.21866	0.285295	6.05472	0.0672882	0.999428
ENSG00000105894	PTN	0.711981	-0.490089	-0.718672	0.0673032	0.999428
ENSG00000254934	LINC00678	0.689112	-0.53719	-0.249802	0.0673371	0.999428
ENSG00000046653	GPM6B	1.24711	0.318589	3.57062	0.0673518	0.999428
ENSG00000125148	MT2A	0.803699	-0.315273	3.07473	0.0673635	0.999428
ENSG00000171587	DSCAM	0.793456	-0.333778	1.3398	0.067416	0.999428
ENSG00000090339	ICAM1	0.826266	-0.275322	4.55228	0.0674969	0.999428
ENSG00000213463	SYNJ2BP	1.21297	0.278538	4.90955	0.0675111	0.999428
ENSG00000142875	PRKACB	1.24045	0.310864	6.90098	0.0675391	0.999428
ENSG00000266389	NA	0.766894	-0.382901	1.3933	0.067585	0.999428
ENSG00000290710	HLA-V	0.785834	-0.347703	0.571417	0.0675872	0.999428
ENSG00000272469	RN7SL760P	0.688537	-0.538394	0.50439	0.0676108	0.999428
ENSG00000255837	TAS2R20	1.28338	0.359945	3.2434	0.0676495	0.999428
ENSG00000263924	NA	1.42034	0.506234	0.696248	0.0677253	0.999428
ENSG00000099904	ZDHHC8	0.825445	-0.276755	4.55943	0.0677281	0.999428
ENSG00000087470	DNM1L	1.22237	0.289679	6.10751	0.0677467	0.999428
ENSG00000153214	TMEM87B	1.21883	0.285501	5.44192	0.0677501	0.999428
ENSG00000140481	CCDC33	0.774189	-0.369243	0.43794	0.0677782	0.999428
ENSG00000135976	ANKRD36	1.21367	0.279377	6.74154	0.0677817	0.999428
ENSG00000197937	ZNF347	1.21965	0.286466	4.33048	0.0678301	0.999428
ENSG00000250049	NA	0.728974	-0.456061	-0.272379	0.067866	0.999428
ENSG00000168283	BMI1	1.25104	0.323128	3.74119	0.0678805	0.999428
ENSG00000289463	NA	1.279	0.355017	3.49777	0.0679265	0.999428
ENSG00000266913	LINC01841	0.739336	-0.435698	0.559885	0.0679406	0.999428
ENSG00000196189	SEMA4A	0.82517	-0.277238	5.8358	0.067981	0.999428
ENSG00000173262	SLC2A14	0.780003	-0.358448	1.82164	0.0680095	0.999428
ENSG00000288537	LOC101929116	0.751777	-0.411623	-0.0238989	0.0680131	0.999428
ENSG00000138315	OIT3	0.744185	-0.426266	0.296678	0.0680908	0.999428
ENSG00000280850	NA	1.42709	0.513071	-0.525262	0.0681652	0.999428
ENSG00000265927	NA	0.694377	-0.52621	-1.05811	0.0682006	0.999428
ENSG00000255445	NA	1.37466	0.459074	1.03143	0.0682085	0.999428
ENSG00000228380	NA	0.729478	-0.455065	0.888334	0.068209	0.999428
ENSG00000279457	NA	0.805471	-0.312095	2.7351	0.0682771	0.999428
ENSG00000169692	AGPAT2	0.811728	-0.300931	3.45638	0.068283	0.999428
ENSG00000238140	NA	1.4468	0.532866	0.483014	0.0683145	0.999428
ENSG00000183597	TANGO2	0.828729	-0.271027	5.72438	0.0683251	0.999428
ENSG00000118898	PPL	0.828761	-0.270972	5.06567	0.0683791	0.999428
ENSG00000067646	ZFY	1.23515	0.30469	2.60988	0.0685108	0.999428
ENSG00000163661	PTX3	0.68864	-0.538178	0.612399	0.0685182	0.999428
ENSG00000198146	ZNF770	1.2239	0.291485	5.93556	0.068558	0.999428
ENSG00000118596	SLC16A7	1.22274	0.290122	6.57698	0.0687003	0.999428
ENSG00000198862	LTN1	1.22048	0.287454	6.60849	0.0687303	0.999428
ENSG00000255002	LINC02324	0.738487	-0.437355	0.104297	0.0687603	0.999428
ENSG00000250312	ZNF718	1.21705	0.283386	4.09032	0.0687775	0.999428
ENSG00000211858	TRAJ31	1.26981	0.344612	2.34591	0.0688455	0.999428
ENSG00000289496	NA	1.2956	0.373625	1.9134	0.068853	0.999428
ENSG00000126603	GLIS2	1.3204	0.400975	1.26864	0.0688583	0.999428
ENSG00000255321	NA	0.692171	-0.530799	0.519319	0.0688726	0.999428
ENSG00000261763	NA	0.717021	-0.479913	-0.514215	0.0688883	0.999428
ENSG00000231887	PRH1	1.24139	0.311952	3.4083	0.0689308	0.999428
ENSG00000116675	DNAJC6	0.823977	-0.279323	3.72734	0.0689351	0.999428
ENSG00000285492	LOC112267968	0.80771	-0.308091	2.62131	0.0689594	0.999428
ENSG00000262999	LOC101927131	0.760035	-0.395863	1.60105	0.0689816	0.999428
ENSG00000290847	PRAMENP	0.674789	-0.567491	-0.606741	0.0690009	0.999428
ENSG00000143469	SYT14	0.806889	-0.309558	1.38072	0.0690731	0.999428
ENSG00000111897	SERINC1	1.2233	0.290783	7.4136	0.0690957	0.999428
ENSG00000166268	MYRFL	0.766279	-0.384057	0.647873	0.0691301	0.999428
ENSG00000265100	NA	0.770494	-0.376144	1.37281	0.0692035	0.999428
ENSG00000106511	MEOX2	0.688854	-0.53773	-0.929804	0.0693041	0.999428
ENSG00000258012	NA	1.30685	0.386098	1.73357	0.0693144	0.999428
ENSG00000086506	HBQ1	0.769451	-0.378099	2.22934	0.069379	0.999428
ENSG00000047346	ATOSA	1.22184	0.289058	6.70049	0.0693808	0.999428
ENSG00000186439	TRDN	0.779579	-0.359232	0.426624	0.0694015	0.999428
ENSG00000081154	PCNP	1.22611	0.294083	5.55607	0.0694168	0.999428
ENSG00000273340	NA	0.775515	-0.366773	1.87995	0.0694236	0.999428
ENSG00000274349	ZNF658	1.27012	0.344969	2.19663	0.069549	0.999428
ENSG00000187699	C2orf88	1.21035	0.275419	5.19601	0.0696051	0.999428
ENSG00000286675	NA	1.4768	0.562476	-0.545557	0.0697136	0.999428
ENSG00000173258	ZNF483	1.21587	0.281992	4.87824	0.069752	0.999428
ENSG00000213928	IRF9	0.831117	-0.266877	5.2448	0.0697962	0.999428
ENSG00000066336	SPI1	0.823885	-0.279486	7.13642	0.0698278	0.999428
ENSG00000249699	LINC02261	0.766712	-0.383244	0.0354793	0.0699199	0.999428
ENSG00000245148	ARAP1-AS2	0.817031	-0.291537	3.72037	0.0699238	0.999428
ENSG00000265142	MIR133A1HG	1.24057	0.311006	3.51002	0.0699601	0.999428
ENSG00000285053	NA	1.30204	0.380775	1.71659	0.069978	0.999428
ENSG00000070748	CHAT	0.775813	-0.366218	0.161834	0.0700235	0.999428
ENSG00000215252	GOLGA8B	1.21255	0.278042	5.56275	0.0700823	0.999428
ENSG00000138376	BARD1	1.24003	0.31037	4.18785	0.0700896	0.999428
ENSG00000230561	CCDC192	0.737212	-0.439848	0.20831	0.0701056	0.999428
ENSG00000185869	ZNF829	1.22613	0.29411	3.16505	0.070148	0.999428
ENSG00000265479	DTX2P1-UPK3BP1-PMS2P11	0.697346	-0.520054	0.184901	0.0701869	0.999428
ENSG00000128590	DNAJB9	1.24156	0.31216	3.69347	0.0702052	0.999428
ENSG00000257284	NA	1.22205	0.289305	4.12853	0.0703066	0.999428
ENSG00000255745	LOC124902897	0.764948	-0.386567	0.0586652	0.0703189	0.999428
ENSG00000286025	FAM246C	0.730826	-0.452399	0.879681	0.0703618	0.999428
ENSG00000127334	DYRK2	1.22518	0.292996	7.36818	0.0703878	0.999428
ENSG00000279985	NA	1.30015	0.378673	1.74907	0.0704046	0.999428
ENSG00000234647	LOC101929420	0.694098	-0.526789	-1.0241	0.0704313	0.999428
ENSG00000232926	RPL8P5	0.752398	-0.410432	1.55324	0.0704327	0.999428
ENSG00000101236	RNF24	0.827533	-0.273111	7.5003	0.0704625	0.999428
ENSG00000184867	ARMCX2	1.27665	0.352366	2.26665	0.0704767	0.999428
ENSG00000136295	TTYH3	0.824297	-0.278763	4.51604	0.070482	0.999428
ENSG00000264653	MIR5194	0.787524	-0.344604	2.18797	0.0705389	0.999428
ENSG00000251423	NA	0.698814	-0.51702	-0.703079	0.07063	0.999428
ENSG00000240370	RPL13P5	0.680185	-0.556	0.410141	0.0706311	0.999428
ENSG00000198876	DCAF12	0.823288	-0.280532	9.32433	0.0706391	0.999428
ENSG00000134339	SAA2	0.682695	-0.550687	-1.24741	0.0706397	0.999428
ENSG00000051180	RAD51	0.777902	-0.36234	1.49994	0.0706661	0.999428
ENSG00000196504	PRPF40A	1.21965	0.286468	6.844	0.0707733	0.999428
ENSG00000149506	ZP1	0.751523	-0.41211	0.867481	0.0708158	0.999428
ENSG00000107201	RIGI	0.831997	-0.26535	5.30021	0.0709207	0.999428
ENSG00000091428	RAPGEF4	0.800351	-0.321295	1.6004	0.0709479	0.999428
ENSG00000280287	NA	0.816216	-0.292977	3.80707	0.0710015	0.999428
ENSG00000270874	NA	1.48316	0.568677	0.147121	0.0710559	0.999428
ENSG00000258083	OR9A4	0.702447	-0.509539	-0.377017	0.0710575	0.999428
ENSG00000284735	NA	0.755027	-0.4054	1.19631	0.0711172	0.999428
ENSG00000223896	NA	0.724697	-0.46455	0.841027	0.071124	0.999428
ENSG00000090263	MRPS33	1.23187	0.300855	3.07555	0.0711773	0.999428
ENSG00000027869	SH2D2A	0.826221	-0.275401	4.31289	0.0711777	0.999428
ENSG00000198042	MAK16	1.21639	0.282608	4.12559	0.0711797	0.999428
ENSG00000109758	HGFAC	1.46691	0.552783	-0.675571	0.0713352	0.999428
ENSG00000259374	NA	1.4524	0.538437	-0.277914	0.0713804	0.999428
ENSG00000163568	AIM2	0.820335	-0.285715	3.65782	0.0714294	0.999428
ENSG00000258844	NA	0.673168	-0.570962	-1.01283	0.0714584	0.999428
ENSG00000198380	GFPT1	1.20425	0.268136	5.32543	0.0714698	0.999428
ENSG00000163608	NEPRO	1.21196	0.277343	5.8179	0.0715269	0.999428
ENSG00000270550	IGHV3-30	0.768968	-0.379004	2.06135	0.0715572	0.999428
ENSG00000196139	AKR1C3	1.2306	0.299361	3.04184	0.0716475	0.999428
ENSG00000137871	ZNF280D	1.22917	0.297688	4.57334	0.0716934	0.999428
ENSG00000147679	UTP23	1.2144	0.280241	4.23929	0.0717056	0.999428
ENSG00000264513	NA	1.45068	0.536732	0.714328	0.0717692	0.999428
ENSG00000241243	RN7SL629P	1.3511	0.434131	1.04762	0.0718711	0.999428
ENSG00000180008	SOCS4	1.22178	0.288988	5.39621	0.0719001	0.999428
ENSG00000099246	RAB18	1.21926	0.286	6.98116	0.0719115	0.999428
ENSG00000052723	SIKE1	1.22648	0.294526	5.43111	0.071917	0.999428
ENSG00000177989	CIMAP1B	0.827288	-0.273538	4.94429	0.0719307	0.999428
ENSG00000076554	TPD52-MRPS28	1.20626	0.27054	4.66406	0.0719367	0.999428
ENSG00000289644	NA	1.28415	0.360808	2.10032	0.0720196	0.999428
ENSG00000288929	NA	1.335	0.41684	1.42797	0.0720762	0.999428
ENSG00000168672	LRATD2	1.22152	0.288681	3.75818	0.0720868	0.999428
ENSG00000211815	TRAV36DV7	1.44163	0.527697	0.448136	0.0722116	0.999428
ENSG00000134480	CCNH	1.21126	0.276511	6.42892	0.0722405	0.999428
ENSG00000168661	ZNF30	1.2375	0.307431	2.6979	0.0723027	0.999428
ENSG00000014914	MTMR11	0.826496	-0.274919	4.03895	0.0723089	0.999428
ENSG00000130024	PHF10	1.21656	0.282803	5.54235	0.07233	0.999428
ENSG00000132465	JCHAIN	1.22746	0.295675	4.57241	0.0723527	0.999428
ENSG00000204851	PNMA8B	1.35862	0.44214	0.418923	0.0723624	0.999428
ENSG00000251161	NA	0.730919	-0.452217	0.558714	0.0723716	0.999428
ENSG00000116406	EDEM3	1.21581	0.281918	7.24582	0.0724411	0.999428
ENSG00000145912	NHP2	0.804044	-0.314654	2.89722	0.0724478	0.999428
ENSG00000290827	NA	0.751886	-0.411415	0.107942	0.0725342	0.999428
ENSG00000166866	MYO1A	0.793943	-0.332893	1.54335	0.0725352	0.999428
ENSG00000013306	SLC25A39	0.819235	-0.28765	9.4228	0.0725363	0.999428
ENSG00000267470	ZNF571-AS1	1.21857	0.285191	3.25959	0.0725471	0.999428
ENSG00000100299	ARSA	0.832837	-0.263893	5.2657	0.0725981	0.999428
ENSG00000225750	NA	0.754161	-0.407056	1.12063	0.0727126	0.999428
ENSG00000154864	PIEZO2	0.819241	-0.287641	2.11389	0.0727607	0.999428
ENSG00000235269	LINC02331	0.697897	-0.518915	-0.936883	0.072803	0.999428
ENSG00000102780	DGKH	1.20408	0.267937	5.56602	0.0728072	0.999428
ENSG00000276533	NA	0.799191	-0.323388	3.04833	0.0728671	0.999428
ENSG00000245848	CEBPA	0.80811	-0.307376	3.07249	0.0728889	0.999428
ENSG00000229456	RLIMP1	0.825055	-0.277437	4.10024	0.072907	0.999428
ENSG00000270061	NA	1.33885	0.420996	1.49851	0.0729175	0.999428
ENSG00000251429	AIDAP2	0.742257	-0.43001	0.850704	0.0729327	0.999428
ENSG00000227742	NA	0.759008	-0.397814	0.32539	0.0729472	0.999428
ENSG00000284690	CD300H	0.759237	-0.397378	1.7922	0.072958	0.999428
ENSG00000273096	NA	0.785205	-0.348858	2.0551	0.0730057	0.999428
ENSG00000076043	REXO2	1.21891	0.285596	4.0007	0.0730146	0.999428
ENSG00000262732	NA	1.38423	0.469088	0.722906	0.0730412	0.999428
ENSG00000078674	PCM1	1.21344	0.279097	7.74421	0.073053	0.999428
ENSG00000196937	FAM3C	1.22448	0.292172	4.17467	0.0730867	0.999428
ENSG00000271503	CCL5	0.826234	-0.275378	7.3994	0.0730935	0.999428
ENSG00000102098	SCML2	0.766265	-0.384084	1.49187	0.0731796	0.999428
ENSG00000267895	NA	0.736494	-0.441255	1.08512	0.073204	0.999428
ENSG00000254856	NDUFA3P2	0.7705	-0.376133	1.37974	0.0732385	0.999428
ENSG00000228427	LOC107985688	0.770956	-0.37528	1.98597	0.0732777	0.999428
ENSG00000186191	BPIFB4	0.740424	-0.433577	-0.229238	0.0733192	0.999428
ENSG00000261436	LOC101927605	0.689657	-0.536049	-0.706614	0.0733326	0.999428
ENSG00000122863	CHST3	1.34966	0.432598	0.116694	0.0734649	0.999428
ENSG00000248774	NA	1.5306	0.614097	0.490182	0.0735082	0.999428
ENSG00000285557	NA	0.74955	-0.415903	1.39353	0.0735347	0.999428
ENSG00000172936	MYD88	0.830275	-0.268338	6.90128	0.0735758	0.999428
ENSG00000235080	MTND5P23	0.732924	-0.448265	-0.400941	0.0736607	0.999428
ENSG00000132471	WBP2	0.829985	-0.268843	6.54795	0.0737061	0.999428
ENSG00000156587	UBE2L6	0.832487	-0.264501	6.38905	0.0737837	0.999428
ENSG00000227240	NA	1.35518	0.438488	1.05796	0.0737907	0.999428
ENSG00000214124	SNRPEP9	0.675816	-0.565298	0.241537	0.0738113	0.999428
ENSG00000167914	GSDMA	0.743916	-0.426788	0.365321	0.073844	0.999428
ENSG00000103313	MEFV	0.826281	-0.275295	7.63202	0.0739511	0.999428
ENSG00000279841	NA	0.818761	-0.288486	3.46564	0.0739578	0.999428
ENSG00000183691	NOG	1.28032	0.356506	2.28446	0.0739685	0.999428
ENSG00000163586	FABP1	0.667407	-0.583362	-1.22332	0.0740121	0.999428
ENSG00000131951	LRRC9	0.784621	-0.349933	0.993871	0.0740215	0.999428
ENSG00000214653	HNRNPA3P3	0.682168	-0.551801	-0.780814	0.0740516	0.999428
ENSG00000142409	ZNF787	0.825917	-0.275931	4.03173	0.0740521	0.999428
ENSG00000243646	IL10RB	0.829905	-0.268981	4.55835	0.0740969	0.999428
ENSG00000236576	LOC100631242	1.28291	0.35942	2.20719	0.0741823	0.999428
ENSG00000122390	NAA60	0.833246	-0.263186	5.01938	0.074248	0.999428
ENSG00000132437	DDC	0.765127	-0.386228	0.243993	0.0742703	0.999428
ENSG00000157927	RADIL	1.33154	0.413093	0.582196	0.0742723	0.999428
ENSG00000205593	DENND6B	0.804559	-0.313729	2.49835	0.0743111	0.999428
ENSG00000111218	PRMT8	0.773318	-0.370866	0.352213	0.0743894	0.999428
ENSG00000179978	NA	0.81277	-0.299081	2.99164	0.0744466	0.999428
ENSG00000006634	DBF4	1.22129	0.288412	3.73119	0.0744727	0.999428
ENSG00000260296	NA	1.31597	0.396127	1.58869	0.0745215	0.999428
ENSG00000136111	TBC1D4	1.21397	0.279735	6.09423	0.0746354	0.999428
ENSG00000259737	LOC105370769	0.737766	-0.438764	-0.307919	0.074683	0.999428
ENSG00000197208	SLC22A4	0.830881	-0.267287	4.6115	0.0747684	0.999428
ENSG00000088992	TESC	0.831797	-0.265696	5.2831	0.0747956	0.999428
ENSG00000217041	NA	0.720659	-0.472612	0.514733	0.0748478	0.999428
ENSG00000258365	NA	0.79625	-0.328707	2.65372	0.0749563	0.999428
ENSG00000173421	IHO1	0.781787	-0.355152	1.64818	0.0749602	0.999428
ENSG00000109472	CPE	0.720291	-0.473348	-0.288827	0.0749935	0.999428
ENSG00000173821	RNF213	0.82211	-0.282597	10.5033	0.0750513	0.999428
ENSG00000160255	ITGB2	0.827172	-0.27374	8.83126	0.0751279	0.999428
ENSG00000285847	NA	0.817462	-0.290776	2.81165	0.0751309	0.999428
ENSG00000142892	PIGK	1.21697	0.283298	4.54295	0.0751326	0.999428
ENSG00000286523	NA	0.746793	-0.421219	0.0568923	0.0751533	0.999428
ENSG00000224893	LINC02840	0.767711	-0.381364	0.0512387	0.0751651	0.999428
ENSG00000262339	NA	0.745007	-0.424674	1.46941	0.0752404	0.999428
ENSG00000231964	LOC102724323	0.795302	-0.330426	2.43015	0.0752964	0.999428
ENSG00000258710	LOC124905510	0.71102	-0.492038	-0.883269	0.0753036	0.999428
ENSG00000166206	GABRB3	0.795511	-0.330045	1.31381	0.0753486	0.999428
ENSG00000167851	CD300A	0.832718	-0.264099	7.13798	0.0753899	0.999428
ENSG00000291144	NA	0.828042	-0.272225	4.77658	0.0754301	0.999428
ENSG00000240925	RPS20P31	0.798534	-0.324575	2.2425	0.0754649	0.999428
ENSG00000147041	SYTL5	0.702314	-0.509813	-0.629947	0.075511	0.999428
ENSG00000026751	SLAMF7	0.827549	-0.273083	5.79902	0.0755133	0.999428
ENSG00000135951	TSGA10	1.21446	0.280309	4.01554	0.0755504	0.999428
ENSG00000254440	PBOV1	1.5288	0.612402	-1.14989	0.0755831	0.999428
ENSG00000258649	NA	0.715912	-0.482145	-0.718252	0.075656	0.999428
ENSG00000287338	NA	0.78086	-0.356864	0.800882	0.0756855	0.999428
ENSG00000235731	LINC02250	0.794269	-0.3323	1.80781	0.0757028	0.999428
ENSG00000143839	REN	1.3695	0.453644	-0.565816	0.0757088	0.999428
ENSG00000145425	RPS3A	1.27029	0.345162	5.99355	0.0757822	0.999428
ENSG00000170581	STAT2	0.831291	-0.266575	7.74041	0.0758001	0.999428
ENSG00000187492	CDHR4	0.762355	-0.391466	0.0650842	0.0758098	0.999428
ENSG00000288954	NA	0.71916	-0.475615	0.730665	0.0758572	0.999428
ENSG00000164291	ARSK	1.23574	0.305378	2.97468	0.0759224	0.999428
ENSG00000283445	NA	0.767629	-0.381518	0.944832	0.0759426	0.999428
ENSG00000196724	ZNF418	1.23044	0.299174	3.15606	0.0759496	0.999428
ENSG00000100985	MMP9	0.821169	-0.28425	4.86311	0.0759778	0.999428
ENSG00000152583	SPARCL1	0.746562	-0.421667	0.559471	0.0760372	0.999428
ENSG00000135046	ANXA1	1.21146	0.27675	6.97866	0.0760406	0.999428
ENSG00000164330	EBF1	1.21316	0.278774	3.80215	0.0761103	0.999428
ENSG00000229325	NA	1.29564	0.37366	2.89925	0.076146	0.999428
ENSG00000101745	ANKRD12	1.21411	0.279895	7.34431	0.0762127	0.999428
ENSG00000197301	HMGA2-AS1	0.784072	-0.350941	1.24496	0.0762292	0.999428
ENSG00000291286	NA	0.807861	-0.307821	1.17189	0.0763036	0.999428
ENSG00000251075	NA	0.74206	-0.430392	0.592317	0.0763632	0.999428
ENSG00000077458	FAM76B	1.2101	0.275124	5.18759	0.0763721	0.999428
ENSG00000261468	NA	1.21835	0.284926	4.49087	0.076468	0.999428
ENSG00000138138	ATAD1	1.20896	0.273764	5.46712	0.0764776	0.999428
ENSG00000159674	SPON2	0.828906	-0.270719	5.62006	0.0764966	0.999428
ENSG00000214942	LOC102724637	0.779469	-0.359436	0.51205	0.0765119	0.999428
ENSG00000268658	LINC00664	0.761846	-0.39243	0.696818	0.0765331	0.999428
ENSG00000156413	FUT6	1.39206	0.477225	-0.263816	0.0765516	0.999428
ENSG00000157823	AP3S2	0.83362	-0.262538	4.80692	0.0765617	0.999428
ENSG00000280649	NA	0.766576	-0.3835	2.29687	0.076584	0.999428
ENSG00000181518	OR8D4	0.725341	-0.463268	-0.747419	0.0765988	0.999428
ENSG00000171462	DLK2	0.799677	-0.322511	2.15429	0.0766233	0.999428
ENSG00000214975	NA	1.35386	0.437076	1.63112	0.0766243	0.999428
ENSG00000272397	NA	0.721204	-0.471521	0.533553	0.0766772	0.999428
ENSG00000226937	CEP164P1	1.32399	0.404891	0.982019	0.076678	0.999428
ENSG00000168216	LMBRD1	1.20752	0.272052	6.29248	0.0767232	0.999428
ENSG00000227733	LOC101927468	0.75821	-0.39933	0.233792	0.076725	0.999428
ENSG00000255733	NA	1.20864	0.27338	4.39324	0.0767692	0.999428
ENSG00000253669	NA	0.772326	-0.372718	1.32403	0.0767925	0.999428
ENSG00000102359	SRPX2	0.733147	-0.447825	-0.236859	0.0768381	0.999428
ENSG00000117215	PLA2G2D	0.739124	-0.436112	0.0705372	0.076856	0.999428
ENSG00000139921	TMX1	1.22208	0.289334	5.07455	0.0769071	0.999428
ENSG00000047410	TPR	1.20952	0.274436	7.84913	0.0770248	0.999428
ENSG00000174326	SLC16A11	1.34743	0.430208	1.15814	0.0770336	0.999428
ENSG00000184166	OR1D2	0.752325	-0.410572	0.104856	0.0770353	0.999428
ENSG00000164331	ANKRA2	1.21281	0.278359	4.53216	0.0770718	0.999428
ENSG00000167705	RILP	0.826752	-0.274473	4.09518	0.077082	0.999428
ENSG00000133641	RLIG1	1.23289	0.302046	3.89638	0.0770862	0.999428
ENSG00000287481	NA	0.694772	-0.525388	-0.859165	0.0771244	0.999428
ENSG00000224067	NA	0.690598	-0.534081	0.00401563	0.0772008	0.999428
ENSG00000227070	EPS15-AS1	0.726977	-0.460019	0.824001	0.0772054	0.999428
ENSG00000115947	ORC4	1.21815	0.284688	5.58707	0.0772311	0.999428
ENSG00000178055	NA	0.726809	-0.460353	-0.175679	0.0772448	0.999428
ENSG00000253829	NA	0.715688	-0.482598	0.430822	0.077247	0.999428
ENSG00000072682	P4HA2	0.806477	-0.310295	2.24079	0.0773266	0.999428
ENSG00000286786	NA	1.20449	0.26842	5.19287	0.0773304	0.999428
ENSG00000012171	SEMA3B	1.27489	0.350377	1.35984	0.0773407	0.999428
ENSG00000244462	RBM12	1.21365	0.279348	6.94427	0.0773436	0.999428
ENSG00000077147	TM9SF3	1.21172	0.277058	6.70877	0.077379	0.999428
ENSG00000221923	ZNF880	1.2294	0.297956	3.24034	0.0773875	0.999428
ENSG00000152256	PDK1	1.2069	0.271303	7.12779	0.0775329	0.999428
ENSG00000125944	HNRNPR	1.21039	0.275476	7.0555	0.0775734	0.999428
ENSG00000119707	RBM25	1.21329	0.278922	7.7392	0.0775744	0.999428
ENSG00000233639	PANTR1	0.800595	-0.320855	0.853739	0.0775936	0.999428
ENSG00000198780	FAM169A	1.21086	0.276027	4.00015	0.0777102	0.999428
ENSG00000141198	TOM1L1	0.786607	-0.346285	0.999768	0.0777739	0.999428
ENSG00000162066	AMDHD2	0.82128	-0.284054	3.78992	0.0777756	0.999428
ENSG00000291117	PLEKHM1P1	0.833247	-0.263183	5.78638	0.0777844	0.999428
ENSG00000187987	ZSCAN23	0.776944	-0.364118	1.64881	0.0777921	0.999428
ENSG00000039123	MTREX	1.20551	0.269645	5.80461	0.0778102	0.999428
ENSG00000177596	LOC100288208	1.29233	0.369976	1.64807	0.077938	0.999428
ENSG00000229502	NA	0.690176	-0.534963	0.346109	0.0779915	0.999428
ENSG00000284685	NA	0.813241	-0.298244	3.1964	0.0780041	0.999428
ENSG00000166925	TSC22D4	0.834412	-0.261167	6.04719	0.0780128	0.999428
ENSG00000163319	MRPS18C	1.23412	0.303478	3.48779	0.0780191	0.999428
ENSG00000109576	AADAT	0.716031	-0.481905	-0.920294	0.0780298	0.999428
ENSG00000106025	TSPAN12	0.736853	-0.440552	-0.42717	0.0781216	0.999428
ENSG00000148655	LRMDA	0.821493	-0.283679	3.37314	0.0782863	0.999428
ENSG00000285858	NA	1.4197	0.505588	-0.834566	0.0783163	0.999428
ENSG00000241469	LINC00635	0.805218	-0.312549	1.22825	0.0783267	0.999428
ENSG00000289353	NA	1.22267	0.290035	4.36054	0.0783388	0.999428
ENSG00000241772	NA	1.26245	0.336225	2.93686	0.0783535	0.999428
ENSG00000158578	ALAS2	0.821299	-0.284021	8.95195	0.0783553	0.999428
ENSG00000164113	ADAD1	0.772467	-0.372454	0.302106	0.0784485	0.999428
ENSG00000231105	ECE1-AS1	0.801315	-0.319559	2.71051	0.0784905	0.999428
ENSG00000058272	PPP1R12A	1.20929	0.27416	7.61546	0.0784997	0.999428
ENSG00000255474	GAU1	0.735614	-0.442979	0.493041	0.0785416	0.999428
ENSG00000113369	ARRDC3	1.21711	0.283465	7.60862	0.0785689	0.999428
ENSG00000162398	CIMAP2	0.795549	-0.329977	1.93616	0.078586	0.999428
ENSG00000215533	LINC00189	0.723168	-0.467598	1.00974	0.0785911	0.999428
ENSG00000020577	SAMD4A	0.829182	-0.27024	3.78021	0.0786169	0.999428
ENSG00000235253	NA	0.799005	-0.323724	2.09902	0.078665	0.999428
ENSG00000291153	LINC01372	1.2198	0.286644	3.42787	0.0787026	0.999428
ENSG00000126787	DLGAP5	0.779854	-0.358725	1.62472	0.0787323	0.999428
ENSG00000286548	NA	0.809393	-0.305088	2.11871	0.0787786	0.999428
ENSG00000237361	TUSC8	0.737106	-0.440056	-0.419136	0.0788354	0.999428
ENSG00000131042	LILRB2	0.832061	-0.265239	6.97135	0.0788636	0.999428
ENSG00000287427	NA	0.738679	-0.436981	1.2151	0.0788851	0.999428
ENSG00000069535	MAOB	0.704914	-0.50448	-0.215563	0.078906	0.999428
ENSG00000004846	ABCB5	0.788424	-0.342957	0.889061	0.078953	0.999428
ENSG00000064932	SBNO2	0.83444	-0.26112	6.96412	0.0789628	0.999428
ENSG00000180530	NRIP1	1.21184	0.277199	5.62783	0.0789862	0.999428
ENSG00000140519	RHCG	0.731767	-0.450544	-0.361757	0.079013	0.999428
ENSG00000227698	NA	1.44739	0.533458	0.505866	0.079013	0.999428
ENSG00000223915	DPPA2P1	1.34224	0.424643	0.150014	0.0790255	0.999428
ENSG00000279259	NA	0.706114	-0.502026	0.452066	0.0790762	0.999428
ENSG00000180773	SLC36A4	1.2139	0.279655	4.93741	0.079127	0.999428
ENSG00000212127	PRH1-TAS2R14	1.24184	0.312478	3.31631	0.0791702	0.999428
ENSG00000101213	PTK6	0.791323	-0.337662	1.93474	0.0791883	0.999428
ENSG00000226328	NUP50-DT	0.826952	-0.274125	4.16654	0.0791883	0.999428
ENSG00000290924	NA	1.39585	0.481143	0.500306	0.0792654	0.999428
ENSG00000278863	NA	1.37646	0.460964	1.01311	0.0792996	0.999428
ENSG00000278949	NA	0.825878	-0.276	3.42147	0.0793088	0.999428
ENSG00000136536	MARCHF7	1.21443	0.280276	7.63684	0.0793139	0.999428
ENSG00000227536	SOCS5P4	1.31725	0.397525	1.11487	0.0793192	0.999428
ENSG00000099769	IGFALS	1.36746	0.451499	0.564582	0.0793261	0.999428
ENSG00000186827	TNFRSF4	1.29027	0.367672	1.85591	0.0794455	0.999428
ENSG00000154265	ABCA5	1.20198	0.265408	5.90609	0.0794879	0.999428
ENSG00000174780	SRP72	1.20794	0.27255	5.95548	0.0795569	0.999428
ENSG00000255987	NA	1.22741	0.295622	3.70217	0.0795764	0.999428
ENSG00000136045	PWP1	1.20402	0.267865	4.81731	0.0796416	0.999428
ENSG00000129003	VPS13C	1.22528	0.293117	9.16459	0.079716	0.999428
ENSG00000106565	TMEM176B	0.803109	-0.316333	3.30691	0.079731	0.999428
ENSG00000198105	ZNF248	1.20688	0.271277	4.48744	0.0797731	0.999428
ENSG00000174842	GLMN	1.22167	0.288855	3.74564	0.0797838	0.999428
ENSG00000226608	NA	0.709303	-0.495527	0.738009	0.0798571	0.999428
ENSG00000167196	FBXO22	1.21798	0.284492	5.06167	0.0799406	0.999428
ENSG00000279302	NA	0.72726	-0.459457	-0.703013	0.0799414	0.999428
ENSG00000113328	CCNG1	1.20768	0.27224	5.47521	0.0799661	0.999428
ENSG00000165417	GTF2A1	1.20701	0.271437	5.9441	0.0800475	0.999428
ENSG00000039523	RIPOR1	0.833478	-0.262784	5.06398	0.080092	0.999428
ENSG00000140057	AK7	0.786594	-0.346308	0.921357	0.0800989	0.999428
ENSG00000105792	CFAP69	0.792938	-0.334721	0.690451	0.0801203	0.999428
ENSG00000170365	SMAD1	1.23472	0.304185	2.29669	0.0801473	0.999428
ENSG00000211947	IGHV3-21	1.287	0.364015	2.00613	0.080148	0.999428
ENSG00000120217	CD274	0.821482	-0.283699	4.08116	0.0801969	0.999428
ENSG00000177034	MTX3	1.22149	0.288638	4.99945	0.0802907	0.999428
ENSG00000117533	VAMP4	1.23081	0.299607	4.85026	0.0803401	0.999428
ENSG00000251350	LINC02475	0.711819	-0.490418	-0.747184	0.0803576	0.999428
ENSG00000182585	EPGN	0.744955	-0.424775	0.81663	0.080402	0.999428
ENSG00000087502	ERGIC2	1.21286	0.278413	5.21757	0.0804325	0.999428
ENSG00000153339	TRAPPC8	1.20868	0.273435	6.84202	0.0805131	0.999428
ENSG00000289276	NA	1.22894	0.29741	3.3752	0.0805188	0.999428
ENSG00000011422	PLAUR	0.833899	-0.262056	5.68966	0.0805644	0.999428
ENSG00000275432	NA	0.736388	-0.441463	0.989946	0.0805995	0.999428
ENSG00000233892	PAIP1P1	1.38329	0.468101	1.12935	0.0806567	0.999428
ENSG00000171150	SOCS5	1.21084	0.276003	4.63107	0.0806604	0.999428
ENSG00000125826	RBCK1	0.835648	-0.259032	6.39125	0.0808191	0.999428
ENSG00000280010	NA	0.725387	-0.463178	0.816941	0.0808955	0.999428
ENSG00000153820	SPHKAP	0.782691	-0.353484	0.266526	0.080929	0.999428
ENSG00000268532	LINC02135	0.680892	-0.554502	-0.859696	0.0809746	0.999428
ENSG00000079134	THOC1	1.20844	0.273147	5.4303	0.0810998	0.999428
ENSG00000151806	GUF1	1.21853	0.285137	4.97285	0.0811539	0.999428
ENSG00000226891	LINC01359	0.830417	-0.268091	4.20724	0.0812221	0.999428
ENSG00000266028	SRGAP2	0.837592	-0.255681	5.76067	0.0812285	0.999428
ENSG00000198722	UNC13B	0.824721	-0.278021	2.93959	0.0812414	0.999428
ENSG00000290846	LOC107985911	1.4363	0.522357	-0.245201	0.0812541	0.999428
ENSG00000119953	SMNDC1	1.21284	0.278393	5.18522	0.081298	0.999428
ENSG00000203930	LINC00632	0.80772	-0.308073	1.77976	0.0813096	0.999428
ENSG00000275052	PPP4R3B	1.2079	0.272506	7.12756	0.0813162	0.999428
ENSG00000163449	TMEM169	1.24772	0.319297	2.4153	0.0813643	0.999428
ENSG00000165621	OXGR1	0.71907	-0.475796	-0.446763	0.0813831	0.999428
ENSG00000144550	CPNE9	0.789129	-0.341666	1.10928	0.0813895	0.999428
ENSG00000179021	C3orf38	1.21704	0.283375	4.95574	0.0814572	0.999428
ENSG00000117155	SSX2IP	1.20942	0.274316	4.03093	0.0814875	0.999428
ENSG00000182256	GABRG3	0.794946	-0.331072	0.686845	0.0815124	0.999428
ENSG00000224295	NA	0.737341	-0.439596	0.50754	0.0815207	0.999428
ENSG00000254879	NA	0.791797	-0.336797	1.9882	0.0815566	0.999428
ENSG00000066926	FECH	0.836212	-0.25806	6.42075	0.0816345	0.999428
ENSG00000137502	RAB30	1.19773	0.2603	5.45944	0.0816469	0.999428
ENSG00000157703	SVOPL	0.781705	-0.355303	0.82281	0.0816518	0.999428
ENSG00000205189	ZBTB10	1.21065	0.275777	4.47656	0.0816869	0.999428
ENSG00000248538	LOC101929128	0.823545	-0.280081	2.448	0.0816906	0.999428
ENSG00000145832	SLC25A48	0.80859	-0.30652	1.27172	0.0816941	0.999428
ENSG00000255492	H3P33	1.36659	0.450582	1.04822	0.0817011	0.999428
ENSG00000162980	ARL5A	1.21338	0.279026	5.46978	0.0817736	0.999428
ENSG00000178789	CD300LB	0.837027	-0.256653	5.44937	0.0818816	0.999428
ENSG00000251537	NA	1.4774	0.563058	-0.40756	0.0818861	0.999428
ENSG00000104499	GML	0.750719	-0.413654	0.353888	0.0819621	0.999428
ENSG00000134294	SLC38A2	1.21329	0.278919	7.54675	0.0820062	0.999428
ENSG00000152558	TMEM123	1.21859	0.285212	7.94315	0.0820531	0.999428
ENSG00000180332	KCTD4	1.26969	0.34448	2.14405	0.0820693	0.999428
ENSG00000136425	CIB2	1.38102	0.465738	0.54086	0.082083	0.999428
ENSG00000258388	PPT2-EGFL8	0.730793	-0.452466	0.583315	0.082086	0.999428
ENSG00000143742	SRP9	1.218	0.284514	5.46594	0.0820875	0.999428
ENSG00000162614	NEXN	1.20355	0.267295	3.7545	0.0821725	0.999428
ENSG00000113100	CDH9	0.746622	-0.421551	0.0492676	0.0821754	0.999428
ENSG00000288910	NA	1.30159	0.380279	1.48125	0.0822408	0.999428
ENSG00000104643	MTMR9	1.20656	0.270897	5.44626	0.0822653	0.999428
ENSG00000258332	NA	1.38205	0.466806	-0.331544	0.0822876	0.999428
ENSG00000253507	NA	1.4257	0.51167	-0.930215	0.0823139	0.999428
ENSG00000238018	NA	1.26611	0.340406	1.87003	0.0823343	0.999428
ENSG00000287155	NA	1.44094	0.52701	0.365131	0.082336	0.999428
ENSG00000186687	LYRM7	1.20705	0.27148	4.62278	0.0823455	0.999428
ENSG00000188316	ENO4	0.738218	-0.437882	0.692174	0.0823457	0.999428
ENSG00000137727	ARHGAP20	0.784565	-0.350035	1.15244	0.0824293	0.999428
ENSG00000112200	ZNF451	1.21799	0.284499	7.08281	0.0824372	0.999428
ENSG00000158856	DMTN	0.826422	-0.275049	7.67057	0.0825403	0.999428
ENSG00000138111	MFSD13A	0.817691	-0.290372	2.85829	0.0826353	0.999428
ENSG00000068024	HDAC4	0.835903	-0.258593	6.86037	0.0826772	0.999428
ENSG00000065609	SNAP91	0.790255	-0.33961	0.576405	0.0827008	0.999428
ENSG00000196961	AP2A1	0.832668	-0.264186	6.62448	0.0827038	0.999428
ENSG00000207233	SNORA37	0.762234	-0.391694	1.19048	0.0827197	0.999428
ENSG00000131375	CAPN7	1.21194	0.277323	6.27506	0.0828778	0.999428
ENSG00000225900	NA	1.37877	0.463378	1.0067	0.0828818	0.999428
ENSG00000276462	LINC03025	0.780319	-0.357864	0.365629	0.0829228	0.999428
ENSG00000188486	H2AX	0.787574	-0.344513	2.52691	0.0829586	0.999428
ENSG00000244701	NA	0.743869	-0.42688	1.06495	0.0829795	0.999428
ENSG00000231925	TAPBP	0.834675	-0.260714	7.4135	0.0829874	0.999428
ENSG00000288875	NA	1.20877	0.273545	5.69244	0.0829924	0.999428
ENSG00000267924	NA	1.32863	0.409936	1.13186	0.0830311	0.999428
ENSG00000221439	RNU4ATAC16P	1.34426	0.42681	1.27184	0.0830569	0.999428
ENSG00000115353	TACR1	0.816099	-0.293183	2.80284	0.0830606	0.999428
ENSG00000088451	TGDS	1.23977	0.310072	3.68439	0.0830692	0.999428
ENSG00000146414	SHPRH	1.20173	0.265117	6.75272	0.0831528	0.999428
ENSG00000198743	SLC5A3	1.21511	0.281088	7.20371	0.0831811	0.999428
ENSG00000278987	NA	1.27507	0.35058	1.76541	0.0831957	0.999428
ENSG00000092439	TRPM7	1.206	0.270228	6.74379	0.0832215	0.999428
ENSG00000185033	SEMA4B	0.837002	-0.256697	5.97402	0.0832239	0.999428
ENSG00000033867	SLC4A7	1.21298	0.278558	6.75142	0.083285	0.999428
ENSG00000134602	STK26	1.19903	0.261873	5.86837	0.0833684	0.999428
ENSG00000128335	APOL2	0.837904	-0.255143	6.51698	0.0833957	0.999428
ENSG00000249534	LINC01258	0.733857	-0.446429	-0.418267	0.0833995	0.999428
ENSG00000288853	NA	0.773308	-0.370884	1.51715	0.0834255	0.999428
ENSG00000246876	LINC02466	0.768804	-0.379313	-0.0191818	0.0834509	0.999428
ENSG00000273724	NA	0.692944	-0.529189	0.407147	0.0834967	0.999428
ENSG00000161944	ASGR2	0.819555	-0.287088	3.09551	0.083512	0.999428
ENSG00000062194	GPBP1	1.20715	0.271609	6.72334	0.0835427	0.999428
ENSG00000180921	FAM83H	1.25544	0.32819	1.90258	0.0835464	0.999428
ENSG00000088325	TPX2	0.808775	-0.30619	2.09371	0.0835807	0.999428
ENSG00000165322	ARHGAP12	1.20156	0.264903	5.44441	0.0835827	0.999428
ENSG00000168116	KIAA1586	1.25222	0.324493	3.32775	0.0836834	0.999428
ENSG00000175826	CTDNEP1	0.828696	-0.271086	3.58234	0.083724	0.999428
ENSG00000279467	NA	0.780415	-0.357688	1.16435	0.0837663	0.999428
ENSG00000182796	NA	0.824521	-0.278372	3.18495	0.0838036	0.999428
ENSG00000113851	CRBN	1.20607	0.270313	6.02129	0.0838574	0.999428
ENSG00000124092	CTCFL	0.791422	-0.33748	0.472938	0.083873	0.999428
ENSG00000115232	ITGA4	1.21343	0.279087	8.41657	0.0839437	0.999428
ENSG00000255571	MIR9-3HG	0.82264	-0.281666	2.98013	0.0839582	0.999428
ENSG00000109790	KLHL5	1.2038	0.267592	5.55328	0.0840509	0.999428
ENSG00000271394	NA	0.737162	-0.439946	1.43723	0.0840546	0.999428
ENSG00000102409	BEX4	1.21904	0.28575	3.18098	0.0840583	0.999428
ENSG00000289379	NA	0.712084	-0.489881	0.341768	0.084166	0.999428
ENSG00000133997	MED6	1.20654	0.270872	4.6283	0.0841765	0.999428
ENSG00000196361	ELAVL3	1.31393	0.393886	0.315116	0.0841924	0.999428
ENSG00000171724	VAT1L	0.781765	-0.355192	0.554539	0.0841953	0.999428
ENSG00000280163	NA	0.797074	-0.327214	2.06777	0.0843209	0.999428
ENSG00000151746	BICD1	1.19533	0.257413	4.43133	0.0843443	0.999428
ENSG00000235784	HNRNPA1P29	0.720082	-0.473766	-0.931424	0.0843524	0.999428
ENSG00000111615	KRR1	1.20584	0.270041	6.37629	0.0843587	0.999428
ENSG00000155886	SLC24A2	0.803717	-0.31524	0.96421	0.0844572	0.999428
ENSG00000249138	NA	0.813343	-0.298065	3.00039	0.0845064	0.999428
ENSG00000116212	LRRC42	0.815513	-0.29422	2.65993	0.0845211	0.999428
ENSG00000186230	ZNF749	1.21962	0.286436	3.23083	0.0845489	0.999428
ENSG00000188321	ZNF559	1.20242	0.265941	4.71974	0.0845552	0.999428
ENSG00000224243	SOX1-OT	0.724322	-0.465296	-0.520805	0.0845892	0.999428
ENSG00000214212	C19orf38	0.838684	-0.2538	5.32235	0.084604	0.999428
ENSG00000162006	MSLNL	1.45232	0.538356	-0.899625	0.0846957	0.999428
ENSG00000250241	PCDH10-DT	0.768929	-0.379077	-0.0443979	0.084769	0.999428
ENSG00000099331	MYO9B	0.835396	-0.259467	7.84614	0.0848157	0.999428
ENSG00000163637	PRICKLE2	0.803744	-0.315192	1.76926	0.0848438	0.999428
ENSG00000185909	KLHDC8B	0.825333	-0.276952	3.32487	0.0848646	0.999428
ENSG00000118495	PLAGL1	0.837306	-0.256173	4.75696	0.0848954	0.999428
ENSG00000272630	NA	0.809216	-0.305403	2.51577	0.0849811	0.999428
ENSG00000109208	SMR3A	1.41168	0.497413	-0.805975	0.0850212	0.999428
ENSG00000186190	BPIFB3	0.765053	-0.386369	0.26773	0.0850516	0.999428
ENSG00000276900	NA	0.821095	-0.284378	3.48222	0.0850759	0.999428
ENSG00000131051	RBM39	1.21277	0.278309	8.75791	0.0851636	0.999428
ENSG00000132356	PRKAA1	1.20397	0.267794	6.66047	0.0851725	0.999428
ENSG00000035720	STAP1	1.21683	0.283127	3.3412	0.0852624	0.999428
ENSG00000113391	ARB2A	1.20664	0.270995	5.15319	0.0852653	0.999428
ENSG00000172209	GPR22	1.2359	0.305567	3.79446	0.085267	0.999428
ENSG00000155052	CNTNAP5	0.811156	-0.301948	1.15884	0.0854004	0.999428
ENSG00000152229	PSTPIP2	0.836597	-0.257396	5.57549	0.0854092	0.999428
ENSG00000187608	ISG15	0.804653	-0.313562	4.65672	0.0854152	0.999428
ENSG00000067177	PHKA1	0.782916	-0.35307	1.31066	0.0854475	0.999428
ENSG00000211640	IGLV6-57	1.54057	0.623463	0.272537	0.0854918	0.999428
ENSG00000157219	HTR5A	0.719626	-0.474682	-0.61205	0.0855556	0.999428
ENSG00000170382	LRRN2	0.832657	-0.264206	4.14745	0.0855619	0.999428
ENSG00000095002	MSH2	1.19801	0.260638	4.74987	0.0855648	0.999428
ENSG00000272416	NA	1.42869	0.514694	0.116887	0.0855679	0.999428
ENSG00000228470	NA	1.40472	0.490287	0.426458	0.0857451	0.999428
ENSG00000289946	NA	1.36082	0.444475	1.01424	0.0857847	0.999428
ENSG00000285184	NA	1.31612	0.396293	1.28525	0.0858193	0.999428
ENSG00000153933	DGKE	1.20036	0.263468	5.31303	0.0858253	0.999428
ENSG00000213385	RPL7AP39	1.43757	0.523627	0.551858	0.0860005	0.999428
ENSG00000287348	NA	1.4445	0.530569	0.640421	0.086001	0.999428
ENSG00000182504	CEP97	1.20106	0.264313	5.01475	0.0860454	0.999428
ENSG00000117569	PTBP2	1.21319	0.278805	5.6816	0.0860558	0.999428
ENSG00000134884	ARGLU1	1.21566	0.281734	7.77852	0.0860844	0.999428
ENSG00000226383	LINC01876	1.31034	0.389938	0.720009	0.0861406	0.999428
ENSG00000197530	MIB2	0.835849	-0.258685	5.67712	0.0861414	0.999428
ENSG00000254004	ZNF260	1.21718	0.283548	3.85609	0.0861636	0.999428
ENSG00000008130	NADK	0.833126	-0.263394	7.97014	0.0861751	0.999428
ENSG00000124406	ATP8A1	1.21339	0.279042	7.32437	0.0861961	0.999428
ENSG00000082397	EPB41L3	0.83477	-0.26055	4.78828	0.0861964	0.999428
ENSG00000129317	PUS7L	1.22116	0.288248	5.73412	0.0862291	0.999428
ENSG00000262884	LOC101927911	0.815702	-0.293886	2.59207	0.0862434	0.999428
ENSG00000257784	LINC02400	0.787702	-0.344277	0.437859	0.0862724	0.999428
ENSG00000144847	IGSF11	0.799516	-0.322801	1.45098	0.086357	0.999428
ENSG00000165182	CXorf58	1.35057	0.433566	1.17414	0.0863619	0.999428
ENSG00000243295	NA	0.778665	-0.360926	0.976614	0.0863625	0.999428
ENSG00000263745	LOC105371956	0.798498	-0.324639	0.742304	0.0864224	0.999428
ENSG00000197860	SGTB	1.19892	0.261739	5.46762	0.0864966	0.999428
ENSG00000163515	RETNLB	0.749964	-0.415107	-0.273407	0.0865206	0.999428
ENSG00000263667	LINC03066	0.709264	-0.495605	-0.189625	0.0865402	0.999428
ENSG00000068796	KIF2A	1.20833	0.273014	6.7042	0.0865449	0.999428
ENSG00000187446	CHP1	0.838971	-0.253307	6.01258	0.0865505	0.999428
ENSG00000211459	NA	1.3258	0.406859	11.3466	0.0865672	0.999428
ENSG00000165416	SUGT1	1.19858	0.261328	6.17001	0.0865821	0.999428
ENSG00000231154	NA	1.32537	0.406391	1.25378	0.0866068	0.999428
ENSG00000166736	HTR3A	0.751285	-0.412567	0.0394003	0.0866536	0.999428
ENSG00000289020	NA	0.718896	-0.476146	-0.387384	0.0867472	0.999428
ENSG00000163535	SGO2	0.801894	-0.318517	2.01367	0.0867638	0.999428
ENSG00000259291	ZNF710-AS1	0.825694	-0.27632	3.46807	0.0867824	0.999428
ENSG00000233276	GPX1	0.822283	-0.282294	4.12179	0.0868026	0.999428
ENSG00000256643	LINC02441	0.719694	-0.474545	-0.856105	0.0869257	0.999428
ENSG00000166813	KIF7	1.31674	0.396971	0.748882	0.0869295	0.999428
ENSG00000279021	NA	0.828565	-0.271313	4.10617	0.0869491	0.999428
ENSG00000238212	LINC02096	0.731291	-0.451482	-0.872864	0.086959	0.999428
ENSG00000136213	CHST12	0.833071	-0.263488	6.18439	0.0869666	0.999428
ENSG00000275743	TRBV14	1.46321	0.54914	0.547881	0.08697	0.999428
ENSG00000136937	NCBP1	1.20979	0.27476	6.51715	0.0870281	0.999428
ENSG00000246225	NA	1.27936	0.355422	1.52093	0.087058	0.999428
ENSG00000066422	ZBTB11	1.19788	0.260482	6.33036	0.0870581	0.999428
ENSG00000070731	ST6GALNAC2	0.822149	-0.282528	3.07039	0.0871014	0.999428
ENSG00000240579	NA	0.713279	-0.487462	0.529398	0.0871191	0.999428
ENSG00000245322	NA	1.30759	0.386915	1.04743	0.0871405	0.999428
ENSG00000068971	PPP2R5B	0.833212	-0.263245	4.34579	0.0871946	0.999428
ENSG00000171109	MFN1	1.20135	0.264654	6.06744	0.0872191	0.999428
ENSG00000076382	SPAG5	0.814863	-0.295371	2.58341	0.0872267	0.999428
ENSG00000148943	LIN7C	1.21346	0.279132	5.36121	0.0873376	0.999428
ENSG00000091009	RBM27	1.21002	0.275036	4.67399	0.0873759	0.999428
ENSG00000278457	NA	1.53671	0.619841	-1.15873	0.0873788	0.999428
ENSG00000271335	NA	0.789702	-0.34062	2.29615	0.0874135	0.999428
ENSG00000164877	MICALL2	1.24419	0.315208	1.88844	0.0874268	0.999428
ENSG00000289972	NA	0.756764	-0.402085	1.49087	0.0874296	0.999428
ENSG00000141448	GATA6	0.718182	-0.477578	-0.465955	0.0874577	0.999428
ENSG00000205592	MUC19	0.830023	-0.268776	2.85466	0.0875098	0.999428
ENSG00000168944	CEP120	1.20016	0.263229	6.37696	0.0875122	0.999428
ENSG00000275437	NA	0.784146	-0.350806	1.96927	0.0875363	0.999428
ENSG00000137757	CASP5	0.817116	-0.291388	3.07585	0.087567	0.999428
ENSG00000134824	FADS2	0.830317	-0.268266	3.5191	0.0875752	0.999428
ENSG00000283994	NA	1.20526	0.269349	4.01077	0.0876469	0.999428
ENSG00000134551	PRH2	1.22105	0.288123	3.46433	0.0876526	0.999428
ENSG00000271447	MMP28	1.28438	0.361077	1.72684	0.0876802	0.999428
ENSG00000135164	DMTF1	1.20546	0.269586	7.65573	0.087702	0.999428
ENSG00000211880	TRAJ9	1.27525	0.350777	2.16206	0.0877416	0.999428
ENSG00000115504	EHBP1	1.19683	0.259222	4.59365	0.0877703	0.999428
ENSG00000119913	TECTB	0.763875	-0.388592	0.359226	0.0877721	0.999428
ENSG00000278979	NA	0.755087	-0.405285	0.665419	0.087817	0.999428
ENSG00000279233	NA	1.28809	0.365229	1.33948	0.0878532	0.999428
ENSG00000235501	ALG14-AS1	1.33766	0.419707	0.0819125	0.0878848	0.999428
ENSG00000257501	NA	0.77454	-0.368589	-0.0278468	0.0879409	0.999428
ENSG00000137076	TLN1	0.826889	-0.274235	9.12561	0.0879416	0.999428
ENSG00000146757	ZNF92	1.22121	0.288312	3.56467	0.0879708	0.999428
ENSG00000166947	EPB42	0.833689	-0.262418	4.85628	0.0879756	0.999428
ENSG00000259962	NA	0.813206	-0.298308	2.75255	0.0880124	0.999428
ENSG00000106384	MOGAT3	0.722115	-0.469699	-0.979083	0.0880275	0.999428
ENSG00000101746	NOL4	0.787775	-0.344144	0.718318	0.0880328	0.999428
ENSG00000236234	NA	0.777857	-0.362423	1.67705	0.0880406	0.999428
ENSG00000125414	MYH2	0.787958	-0.34381	0.223076	0.0880788	0.999428
ENSG00000255618	LINC02440	0.701115	-0.512278	-1.23055	0.08813	0.999428
ENSG00000270019	NA	1.22892	0.297391	2.72354	0.0881836	0.999428
ENSG00000006576	PHTF2	1.20896	0.273764	5.82506	0.0882291	0.999428
ENSG00000132622	HSPA12B	1.30064	0.379219	1.17319	0.0882293	0.999428
ENSG00000188620	HMX3	1.64753	0.720302	-1.49467	0.08828	0.999428
ENSG00000288888	NA	1.27724	0.353031	1.93724	0.0883179	0.999428
ENSG00000198919	DZIP3	1.19796	0.260584	4.8069	0.0883525	0.999428
ENSG00000258927	NA	0.716467	-0.481028	0.104639	0.0884461	0.999428
ENSG00000288721	NA	1.47575	0.561446	0.187851	0.0885222	0.999428
ENSG00000076928	ARHGEF1	0.83347	-0.262798	8.03182	0.0885472	0.999428
ENSG00000008405	CRY1	1.19759	0.260137	4.05612	0.0885715	0.999428
ENSG00000125869	LAMP5	0.753613	-0.408104	0.789682	0.0885903	0.999428
ENSG00000231443	NA	1.31354	0.393459	1.18514	0.0886465	0.999428
ENSG00000249930	NA	0.694379	-0.526204	0.15381	0.0887661	0.999428
ENSG00000161544	CYGB	1.32939	0.410769	0.507551	0.0887812	0.999428
ENSG00000178401	DNAJC22	0.762967	-0.390308	-0.291618	0.0888194	0.999428
ENSG00000205846	CLEC6A	0.790718	-0.338765	1.62826	0.0891055	0.999428
ENSG00000030582	GRN	0.830023	-0.268776	7.22323	0.089131	0.999428
ENSG00000188994	ZNF292	1.20611	0.270363	7.82655	0.089133	0.999428
ENSG00000128000	ZNF780B	1.20476	0.268745	5.93908	0.0891456	0.999428
ENSG00000253924	NA	1.23477	0.304243	2.76634	0.0891477	0.999428
ENSG00000105143	SLC1A6	0.80624	-0.310719	0.831324	0.0891556	0.999428
ENSG00000134255	CEPT1	1.21088	0.276052	6.66547	0.0891731	0.999428
ENSG00000187889	FYB2	0.776119	-0.365651	0.101489	0.0891972	0.999428
ENSG00000203872	C6orf163	1.20966	0.274604	3.5935	0.0892036	0.999428
ENSG00000214128	TMEM213	0.740265	-0.433887	-0.8502	0.0892634	0.999428
ENSG00000227619	LOC105376292	0.731079	-0.4519	-0.568487	0.0893064	0.999428
ENSG00000279981	NA	1.22093	0.287984	2.86132	0.0893635	0.999428
ENSG00000251545	LOC100289470	1.43261	0.518642	-0.710443	0.089389	0.999428
ENSG00000215493	NA	1.21529	0.281295	3.3815	0.0893978	0.999428
ENSG00000233122	CTAGE7P	1.21182	0.27718	3.05477	0.0894425	0.999428
ENSG00000118160	SLC8A2	1.29332	0.371075	0.617076	0.0894465	0.999428
ENSG00000253853	NA	1.24401	0.314995	1.94624	0.0895104	0.999428
[truncated: 25,265 more rows]

## Sheet: Table S5 - DEA (YGTSS), annot
Supplementary Table 5
Differential expression analysis: YGTSS association, annotation table
Information based on www.genecards.org and www.gtexportal.org unless a direct link to a different source has been provided in the table (e.g., column F). Note that all table references are also present in the main References section.
Ensembl ID	Gene ID	Alias	Gene category	Expressed in (GTEX, median TPM > 0.05, descending order of expression)	Function	Associated diseases	Related pathways	Phenotypes from GWAS Catalogue	GenomeRNAi human phenotype	Human phenotype ontology	MGI mutant phenotypes	GO - molecular function	GO - biological process	GO - cellular component
ENSG00000201098	RNY1	RNA, Ro60-Associated Y1 HY1 RNA, Y1 Small Cytoplasmic (Associated With Ro Protein) RNA, Ro-Associated Y1 Y1	Y RNA	Brain (only organ with median TPM > 1) Prostate Esophagus Kidney	Regulates the protein Ro60, which is involved in lupus erythematosus (SLE).	Lupus Erythematosus (SLE) Cutis Laxa, Autosomal Recessive, Type Iiia	NA	NA	NA	NA	NA	small cytoplasmic ribonucleoprotein RY1 component of Ro ribonucleoprotein	NA	NA
ENSG00000152766	ANKRD22	Ankyrin Repeat Domain 22 Ankyrin Repeat Domain-Containing Protein 22 MGC22805	Protein-coding	Ubiquitously, but median TPM > 1 for: Skin Stomach Esophagus Vagina Cervix Blood Spleen Colon Pancreas Bladder Prostate Kidney Small intestine Salivary glands Lung	Oncogene in various cancers https://www.nature.com/articles/s41598-017-04818-y Tumour suppressor gene in prostate cancer https://www.spandidos-publications.com/10.3892/ol.2019.10738 Immunoregulator in ovarian cancer (tumour suppressor) https://pmc.ncbi.nlm.nih.gov/articles/PMC9950970/ Mitochondrial membrane protein involved in regulating mitochondrial calcium content https://doi.org/10.1016/j.bio…	NA	NA	amsh-like protease measurement coronary atherosclerosis c-reactive protein measurement coronary artery disease neutrophil count	Increased viability No effect Decreased vaccinia virus (VACV) infection Inconclusive	NA	NA	protein binding	NA	NA
ENSG00000150337	FCGR1A	Fc Gamma Receptor Ia FcgammaRIa FCGR1 FCG1 FcgammaRICD64A CD64 Fc Fragment Of IgG, High Affinity Ia, Receptor For (CD64) Fc Fragment Of IgG, High Affinity Ia, Receptor (CD64) High Affinity Immunoglobulin Gamma Fc Receptor I	Protein-coding	Ubiquitously, but median TPM > 1 for: Blood Brain (ubiquitously) Spleen Lung Artery Nerve Testis Adrenal gland Adipose Fallopian tube Prostate Cervix Kidney	High affinity receptor for the Fc region of immunoglobulins gamma. Functions in both innate and adaptive immune responses. Mediates IgG effector functions on monocytes triggering antibody-dependent cellular cytotoxicity (ADCC) of virus-infected cells.	Peritonitis Pharyngitis	ADORA2B mediated anti-inflammatory cytokines production Regulation of actin dynamics for phagocytic cup formation	blood protein amount monocyte count interleukin 6 receptor subunit alpha measurement	Increased vaccinia virus (VACV) infection NO effect Synthetic lethal with Ras Reduced mammosphere formation Resistant to vaccinia virus (VACV-A4L) infection Increased shRNA abundance (Z-score > 2) Decreased viability Strongly decreased CFP-tsO45G cell surface transport Increased viability with neratinib	NA	Normal phenotype Cellular phenotype Immune system phenotype Hematopoietic system phenotype Skeleton phenotype	enables protein binding enables IgG receptor activity enables high-affinity IgG receptor activity enables IgG binding	involved_in antibody-dependent cellular cytotoxicity acts_upstream_of_or_within positive regulation of type Iia hypersensitivity acts_upstream_of_or_within positive regulation of type III hypersensitivity involved_in immune system process acts_upstream_of_or_within receptor-mediated endocytosis	located_in plasma membrane located_in external side of plasma membrane located_in membrane loctaed_in clathrin-coated endocytic vesicle membrane located_in early endosome membrane
ENSG00000265531	FCGR1CP	Fc Gamma Receptor Ic, Pseudogene CD64c Fc Fragment Of IgG, High Affinity Ic, Receptor (CD64), Pseudogene Fc Fragment Of IgG, High Affinity Ic, Receptor For (CD64) Fc Fragment Of IgG Receptor Ic, Pseudogene FCGR1C Fc Fragment Of IgG, High Affinity Ic, Receptor (CD64) Immunoglobulin Gamma Fc Receptor 1C FCRIC IGFR1 IGFRC	Pseudogene	Ubiquitously, but median TPM > 1 for: Blood Brain (ubiquitously) Spleen Nerve Lung Artery Adrenal gland	Possibly a pseudogene of FCGR1A	NA	NA	neutrophil count	Increased viability with neratinib	NA	NA	NA	NA	NA
ENSG00000202538	RNU4-2	RNA, U4 Small Nuclear 2 U4c U4b U4A RNA, U4 Small Nuclear 1B RNA, U4B1 Small Nuclear RNA, U4C Small Nuclear RNU4-1B RNU4B1 RNU4C NEDHAFA RENU	snRNA	Ubiquitously, but median TPM > 1 for: Testis Breast Brain Adipose Blood Nerve Thyroid Spleen Skin Cervix Salivary gland Lung Small intestine Prostate Kidney Colon	U4 small nuclear RNA - component of the major spliceosome. Variants cause prevalent monogenic neurodevelopmental disorder, ReNu Syndrome. https://pubmed.ncbi.nlm.nih.gov/38821540/ https://pubmed.ncbi.nlm.nih.gov/40297424/	Renu Syndrome Epilepsy	NA	lsp1/pxn protein level ratio in blood apbb1ip/pxn protein level ratio in blood gpkow/pxn protein level ratio in blood cebpb/pxn protein level ratio in blood level of paxillin in blood	NA	Retrognathia Periventricular nodular heterotopia Cerebal palsy Motor axonal neuropathy Delayed speech and language development	NA	NA	NA	NA
ENSG00000168062	BATF2	Basic Leucine Zipper ATF-Like Transcription Factor SARI Basic Leucine Zipper Transcriptional Factor ATF-Like Basic Leucine Zipper Transcription Factor, ATF-Like Suppressor Of AP-1 Regulated By IFN MGC20410 B-ATF-2 Suppressor Of AP-1, Regulated By IFN	Protein-coding	Ubiquitously	Involved in regulation of interferon signaling and can act either proinflammatorily or antiinflammatorily. Proinflammatory references: https://www.sciencedirect.com/science/article/pii/S2589004223001360 https://journals.physiology.org/doi/full/10.1152/ajplung.00441.2022 https://pubmed.ncbi.nlm.nih.gov/25957166/ Antiinflammatory references: https://pmc.ncbi.nlm.nih.gov/articles/PMC12010240/ Regula…	Macs Syndrome	NA	urate measurement uric acid measurement level of sorting nexin-15 in blood serum heart rate platelet crit	Increased viability Decreased viability No effect Decreased shRNA abundance Decreased shRNA abundance (Z-score < -2) Increased shRNA abundance (Z-score > 2)	NA	NA	enables RNA polymerase II cis-regulatory region sequence-specific DNA binding enables DNA-binding transcription factor activity, RNA polymerase II-specific enables DNA binding enables DNA-binding transcription factor activity enables protein binding	involved_in regulation of DNA-templated transcription involved_in regulation of transcription by RNA polymerase II involved_in cell differentiation involved_in defense response to protozoan involved_in myeloid dendritic cell differentiation	located_in chromatin located_in nucleus part_of RNA polymerase II transcription regulator complex
ENSG00000290735	NA	Novel Transcript Lnc-HIST2H3PS2-7 Lnc-HIST2H3PS2-4 NONHSAG002609.2 NONHSAG002610.2 HSALNG0006944 HSALNG0006545	lncRNA	NA	Unknown function.	NA	NA	neutrophil count	NA	NA	NA	NA	NA	NA
ENSG00000263740	RN7SL4P	RNA, 7SL, Cytoplasmic 4, Pseudogene 7L28 RNA, 7SL, Cytoplasmic 427, Pseudogene RNA, 7SL, Cytoplasmic, Pseudogene RN7SL427P RN7SLP1	Pseudogene	Ubiquitously, but median TPM > 0.5 for: Blood Brain (cerebellum)	Downregulated in some cancers https://pubmed.ncbi.nlm.nih.gov/37591067/ https://pubmed.ncbi.nlm.nih.gov/36376362/ Expressed in extracellular vesicles https://pmc.ncbi.nlm.nih.gov/articles/PMC9777395/ Opregulated in patients with keratoconus https://pmc.ncbi.nlm.nih.gov/articles/PMC9970004/	NA	NA	NA	NA	NA	NA	NA	NA	signal recognition particle, endoplasmic reticulum targeting
ENSG00000225492	GBP1P1	Guanylate Binding Protein 1 Pseudogene 1 LIMIT Guanylate Binding Protein 1, Interferon-Inducible Pseudogene 1 LncRNA Inducing MHC-I And Immunogenicity Of Tumour Interferon-Induced Guanylate-Binding Protein 1 Pseudogene	Pseudogene	Ubiquitously, but median TPM > 1 for: Esophagus Lung Thyroid Nerve Ovary Vagina Cervix Fallopian tube Uterus Prostate Spleen Adipose Artery Breast Cervix Bladder Kidney Salivary gland	Interferon-inducible gene involved in antiviral immunity https://pubmed.ncbi.nlm.nih.gov/38940585/ Upregulated in breast cancer https://pmc.ncbi.nlm.nih.gov/articles/PMC10711010/	NA	NA	level of guanylate-binding protein 1 in blood serum level of guanylate-binding protein 4 in blood digestive system neoplasm total blood protein measurement adolescent idiopathic scoliosis	NA	NA	NA	NA	NA	NA
ENSG00000277775	H3C7	H3 Clustered Histone 7 HIST1H3F H3/I H3FI Histone Cluster 1 H3 Family Member F H3 Histone Family, Member I Histone Cluster 1, H3f Histone 1, H3f Histone H3.1 Histone H3/I H3FC HIST1H3C Histone H3/A Histone H3/B Histone H3/C Histone H3/D Histone H3/F Histone H3/H Histone H3/J Histone H3/K Histone H3/L HIST1H3A4 HIST1H3B HIST1H3D HIST1H3E HIST1H3G HIST1H3H HIST1H3I HIST1H3J H3C10 H3C11 H3C12 H3C1 H…	Protein-coding	EBV-transformed lymphocytes (mainly) Esophagus Small intestine Spleen Colon Testis Cervix Salivary gland Blood	Histone. Core component of nucleosome.	Fanconi Renotubular Syndrome 2 Corneal Dystrophy, Endothelial, X-Linked	RNA Polymerase I Promoter Opening Cell-cell junction organization	body height bone tissue density educational attainment bmi-adjusted hip circumference blood protein amount	No effect Decreased viability Increased transferrin (TF) endocytosis Increased shRNA abundance (Z-score > 2) Decreased shRNA abundance (Z-score < -2) Synthetic lethal with imatinib mesylate Increased S DNA content Increased G2M DNA content	NA	NA	NA	involved_in chromatin organization involved_in nucleosome assembly acts_upstream_of_positive_effect gene expression involved_in telomere organization involved_in epigenetic regulation of gene expression	part_of nucleosome located_in extracellular region located_in nucleus located_in nucleoplasm located_in chromosome
ENSG00000249790	LINC02972	Long Intergenic Non-Protein Coding RNA 2972 AC092490.1 NONHSAG010421.2 HSALNG0089090 Lnc-RIMKLB-6	lncRNA	Ubiquitously, but mainly blood. Median TPM > 1 for: Blood (76.14) Testis (2.54) Artery (1.89-2.27) Nerve (2.10) Skin (1.31-1.82) Spleen (1.09)	Involved in the immune system Differentially regulated in different forms of M. pneumoniae pneumonias https://pmc.ncbi.nlm.nih.gov/articles/PMC8436218/ Upregulated in COVID-19 patients https://pmc.ncbi.nlm.nih.gov/articles/PMC8107096/	NA	NA	NA	NA	NA	NA	NA	NA	NA
ENSG00000265735	RN7SL5P	RNA, 7SL, Cytoplasmic 5, Pseudogene 7LEM1 RNA, 7SL, Cytoplasmic 249, Pseudogene RNA, 7SL, Cytoplasmic, Pseudogene 2 RN7SL249PRN7SLP2	Pseudogene	Brain Blood Salivary gland EBV-transformed lymphocytes Pancreas Adrenal gland Spleen	Abundant as cell-free RNA - most highly expressed RNA in ovarian follicular fluid https://pmc.ncbi.nlm.nih.gov/articles/PMC9549077/ Downregulated in hepatocellula carcinoma (HCC) https://pubmed.ncbi.nlm.nih.gov/36376362/	NA	NA	NA	NA	NA	NA	NA	NA	NA
ENSG00000207008	SNORA54	Small Nucleolar RNA, H/ACA Box 54 ACA54 ACA54 SnoRNA SnoDB0481 SNORA54	snoRNA	Fallopian tube Cervix Skin Thyroid Ovary Uterus Nerve Salivary gland Lung Vagina Testis Bladder Breast EBV-transformed lymphocytes	Upregulated by RN7SL1 (also dysregulated in this cohort, see Table S4) https://pubmed.ncbi.nlm.nih.gov/38478683/ Downregulated in colorectal cancer (CRC) https://pmc.ncbi.nlm.nih.gov/articles/PMC10915595/	Inflammatory Bowel Disease 10	NA	level of nucleosome assembly protein 1-like 4 in blood serum calcium measurement neutrophil count bilirubin measurement myeloid leukocyte count	NA	NA	NA	NA	involved_in RNA processing	located_in nucleolus
ENSG00000236138	DUX4L26	Double Homeobox 4 Like 26 (Pseudogene) Double Homeobox 4 Like 26	Pseudogene	Ubiquitously, except in whole blood. Median TPM > 1 for: Cultured fibroblasts Cervix Vagina Testis	Pseudogene of DUX4 (involved in development of facioscapulohumeral dystrophy, FSHD), highly similar to DUX4C. Highly expressed in the brain and testis. https://skeletalmusclejournal.biomedcentral.com/articles/10.1186/s13395-022-00310-y Association to Alzheimer's Disease (AD). Contained in AD aggregates of protein, RNA, and DNA. https://pmc.ncbi.nlm.nih.gov/articles/PMC8135009/	NA	NA	NA	NA	NA	NA	NA	NA	NA
ENSG00000286522	H3C2	H3 Clustered Histone 2 HIST1H3B H3/L H3FL Histone Cluster 1 H3 Family Member B H3 Histone Family, Member L Histone Cluster 1, H3b Histone 1, H3b Histone H3.1 3 Histone H3/L 3 H3FC HIST1H3C Histone H3/A Histone H3/B Histone H3/C Histone H3/D Histone H3/F Histone H3/H Histone H3/I Histone H3/J Histone H3/K HIST1H3A HIST1H3D HIST1H3E HIST1H3F HIST1H3G HIST1H3H HIST1H3I HIST1H3J H3C10 H3C11 H3C12 H3C…	Protein-coding	EBV-transformed lymphocytes Testis Blood Cultured fibroblasts Spleen Esophagus Colon Small intestine	Histone. Core component of nucleosome.	Glioma Susceptibility 1 Glioma	RNA Polymerase 1 Promoter Opening Cell-cell junction organization	erythrocyte volume sexual dimorphism measurement intelligence insomnia bmi-adjusted hip circumference	Increased vaccinia virus (VACV) infection No effect Decreased POU5F1-GFP protein expression Increased S DNA content S arrest	NA	Nervous system phenotype Cellular phenotype Mortality/aging Neoplasm	enables DNA binding enables protein binding enables structural constituent of chromatin enables cadherin binding enables protein heterodimerization activity	involved_in chromatin organization involved_in nucleosome assembly acts_upstream_of_positive_effect gene expression involved_in telomere organization involved_in epigenetic regulation of gene expression	part_of nucleosome located_in extracellular region located_in nucleus located_in nucleoplasm located_in chromosome
ENSG00000228417	AL360182.2	Novel Transcript NONHSAG006851.2 HSALNG0080567 Lnc-SMNDC1-1	lncRNA	Testis Brain Blood Heart	Associated with a poor prognosis for osteosarcomas https://pmc.ncbi.nlm.nih.gov/articles/PMC7393189/ Upregulated in infections with either M. genitalium or P. pneumoniae https://pmc.ncbi.nlm.nih.gov/articles/PMC10031284/	NA	NA	leukocyte quantity myeloid leukocyte count neutrophil count platelet count mean corpuscular hemoglobin concentration	NA	NA	NA	NA	NA	NA
ENSG00000264733	MIR4718	MicroRNA 4718 Hsa-Mir-4718 MIMAT0019831 Hsa-MiR-4718 MI0017353	miRNA	GTEX only has data on brain (cortex) expression for MIR4718, and it has a median TPM of 0.00.	Deleterious variant associated with microcephaly https://pmc.ncbi.nlm.nih.gov/articles/PMC3929543/ Oncogene in hepatocellular carcinomas (HCC). Promotes cellular proliferation and prevents apoptosis. https://pubmed.ncbi.nlm.nih.gov/31684167/ Associated with cisplatin-induced nephrotoxicity in patients with head and neck cancer https://pmc.ncbi.nlm.nih.gov/articles/PMC8136168/ Dysregulation of MIR…	N Syndrome Microcephaly	NA	level of serine/threonine-protein phosphatase cpped1 in blood serum	NA	NA	NA	NA	NA	NA
ENSG00000230084	ZBTB47-AS1	ZBTB47 And NKTR Antisense RNA 1 NONHSAG034873.2 HSALNG0025441 Lnc-SEC22C-2 Lnc-SEC22C-4	lncRNA	Ubiquitously	Unknown function. Fusion to PLAG1 found in subset of oncocytic pleomorphic adenomas/myoepitheliomas https://pubmed.ncbi.nlm.nih.gov/38497430/	NA	NA	body mass index bone tissue density	NA	NA	NA	NA	NA	NA
ENSG00000163519	TRAT1	T Cell Receptor Associated Transmembrane Adaptor 1 TCRIM TRIM HSPC062 T-Cell Receptor-Associated Transmembrane Adapter 1 Pp29/30 T Cell Receptor Interacting Molecule T-Cell Receptor-Interacting Molecule	Protein-coding	Ubiquitously, except in brain tissues. Median TPM > 1 for: Spleen Blood Small intestine Lung	Immune cell regulator. Acts as a tumour suppressor gene by promoting recruitment of immune cells to the tumour. https://pubmed.ncbi.nlm.nih.gov/36276113/ https://pubmed.ncbi.nlm.nih.gov/36184729/	Autosomal Recessive Limb-Girdle Muscular Dystrophy Type 2H Mulibrey Nanism	Constitutive Signaling by Aberrant PI3K in Cancer PIP3 activates AKT signaling	bone tissue density lymphocyte count autoimmune thyroid disease thyroid preparation use measurement major depressive disorder	Decreased hepcidin::fluc mRNA expression Decreased viability Decreased viability (cell death) No effect Negative genetic interaction between MUS81-/- and MUS81+/+ Decreased shRNA abundance (Z-score < -2) Increased shRNA abundance (Z-score > 2) Reduced shRNA abundance in FBW7 KO line Resistant to vaccinia virus (VACV-A4L) infection Negative genetic interaction between KRASG13D/+ and KRAS+/- Decrea…	NA	Growth/size/body region phenotype Immune system phenotype Hematopoietic system phenotype Endocrine/exocrine gland phenotype	enables transmembrane receptor protein tyrosine kinase adaptor activity enables protein binding	acts_upstream_of_or_within negative regulation of receptor recycling involved_in adaptive immune response involved_in immune system process involved_in cellular defense response involved_in signal transduction	located_in plasma membrane located_in membrane located_in centriolar satellite part_of T cell receptor complex located_in mitotic spindle
ENSG00000150681	RGS18	Regulator Of G Protein Signaling 18 RGS13 Regulator Of G-Protein Signaling 18 Regulator Of G-Protein Signalling 18 Regulator Of G-Protein Signalling 13	Protein-coding	Ubiquitously, but mainly blood and spleen. Median TPM > 1 for: Blood (24.10) Spleen (17.37) Lung (5.77) Brain (0.07-1.76) Small intestine (1.61) Adipose (1.14-1.50) Artery (0.60-1.28) Nerve (1.19)	Regulates G-protein signaling. Controls platelet generation and function https://pubmed.ncbi.nlm.nih.gov/25405900/ Promotes osteocyte proliferation https://pubmed.ncbi.nlm.nih.gov/38214344/ Downregulated in gastric cancer (GC) https://pubmed.ncbi.nlm.nih.gov/30655761/	NA	GPCR downstream signaling G-AlphaQ Signaling	bone tissue density regulator of g-protein signaling 18 measurement biological sex protein measurement abnormality of refraction	Increased vaccinia virus (VACV) infection Increased viability Decreased viability No effect Negative genetic interaction between MUS81-/- and MUS81+/+ shRNA abundance <= 25% shRNA abundance <= 50% Decreased shRNA abundance (Z-score < -2) Increased shRNA abundance (Z-score > 2) Increased transferrin (TF) endocytosis Negative genetic interaction between BLM-/- and BLM+/+ Increased caspase activity	NA	Nervous system phenotype Homeostasis/metabolism phenotype Cellular phenotype Behavior/neurological phenotype Hematopoietic system phenotype	enables GTPase activity enables GTPase activator activity enables protein binding	involved_in G protein-coupled receptor signaling pathway acts_upstream_of_or_within regulation of G protein-coupled receptor signaling pathway involved_in negative regulation of signal transduction	located_in cytoplasm located_in plasma membrane

## Sheet: Table S6 - eQTM, results
Supplementary Table 6
Expression quantitative trait methylation (eQTM) analysis, results
CpG site ID	Gene	t statistic	P.Value	FDR	Beta value
cg24014317	ENSG00000162438	6.16102	0.000462521	0.333484	2.09457
cg13009662	ENSG00000279118	6.10882	0.000486832	0.333484	1.51718
cg01446576	ENSG00000143257	-5.70358	0.000732634	0.333484	-0.971397
cg21581168	ENSG00000136521	5.62115	0.000798115	0.333484	1.31173
cg25116900	ENSG00000279088	5.42768	0.000979037	0.333484	1.09913
cg08359751	ENSG00000276931	-5.15297	0.00131966	0.333484	-1.10615
cg15181396	ENSG00000243137	-5.06736	0.00145136	0.333484	-3.60417
cg20110643	ENSG00000279118	-5.00402	0.0015582	0.333484	-1.3473
cg19801817	ENSG00000100216	-4.91744	0.00171863	0.333484	-0.474501
cg00304076	ENSG00000183598	-4.8954	0.00176235	0.333484	-2.33867
cg05864696	ENSG00000236475	4.74515	0.00209529	0.333484	1.70933
cg01156130	ENSG00000270878	4.62679	0.00240679	0.333484	0.952869
cg11927672	ENSG00000220695	-4.59081	0.00251137	0.333484	-1.30293
cg10209752	ENSG00000126790	-4.4676	0.00290931	0.333484	-0.745499
cg02113971	ENSG00000211815	4.42421	0.00306562	0.333484	1.26419
cg19474029	ENSG00000179066	4.41996	0.00308143	0.333484	2.97108
cg15721051	ENSG00000199135	4.4176	0.00309026	0.333484	0.954796
cg24014317	ENSG00000080947	-4.26625	0.00371784	0.333484	-1.41475
cg11620328	ENSG00000244731	-4.25988	0.00374713	0.333484	-1.08246
cg21617744	ENSG00000100206	4.25557	0.00376715	0.333484	2.50409
cg24044290	ENSG00000126860	4.22878	0.003894	0.333484	1.84254
cg05707386	ENSG00000127980	4.22649	0.00390507	0.333484	0.82824
cg03711682	ENSG00000180917	4.20196	0.00402573	0.333484	1.41884
cg09107029	ENSG00000139304	4.17522	0.00416194	0.333484	2.70127
cg05998850	ENSG00000079308	4.17322	0.00417236	0.333484	0.985303
cg21992844	ENSG00000179796	-4.16722	0.00420369	0.333484	-3.05047
cg02504136	ENSG00000103175	4.12473	0.00443316	0.333484	3.96203
cg02282352	ENSG00000199135	4.11061	0.00451248	0.333484	0.728033
cg09107029	ENSG00000165899	4.10868	0.00452341	0.333484	2.84834
cg05896283	ENSG00000109775	-3.9672	0.00541161	0.34112	-0.861836
cg08955613	ENSG00000179902	-3.95352	0.00550716	0.34112	-1.05818
cg01131038	ENSG00000285675	-3.94076	0.00559792	0.34112	-0.734477
cg22617682	ENSG00000181085	-3.90314	0.00587508	0.34112	-1.61546
cg17695462	ENSG00000198546	3.86791	0.0061483	0.34112	0.373324
cg11915406	ENSG00000261098	-3.86312	0.00618646	0.34112	-0.639489
cg02738977	ENSG00000266149	3.83759	0.0063945	0.34112	1.46193
cg10006979	ENSG00000236475	3.81788	0.00656029	0.34112	1.79155
cg06785746	ENSG00000131095	3.80219	0.00669563	0.34112	3.72051
cg17443299	ENSG00000154548	3.79567	0.00675276	0.34112	0.870474
cg01986070	ENSG00000154548	-3.79286	0.00677758	0.34112	-0.801912
cg27261218	ENSG00000263887	-3.74956	0.00717229	0.34112	-1.07486
cg20911168	ENSG00000205593	3.74219	0.00724194	0.34112	0.516861
cg00706536	ENSG00000141738	3.72259	0.00743073	0.34112	2.26214
cg18470397	ENSG00000115350	3.71966	0.00745937	0.34112	0.756763
cg00047667	ENSG00000250893	3.71111	0.00754382	0.34112	0.679962
cg21695024	ENSG00000179041	3.6668	0.00799798	0.34112	0.721258
cg06332339	ENSG00000286696	-3.65635	0.00810943	0.34112	-1.29721
cg09068953	ENSG00000283041	3.65019	0.00817591	0.34112	0.760937
cg21388058	ENSG00000289396	-3.62928	0.00840586	0.34112	-1.3086
cg23745644	ENSG00000160201	-3.62796	0.00842063	0.34112	-0.482041
cg11993300	ENSG00000156110	-3.61209	0.0086002	0.34112	-1.06263
cg20890049	ENSG00000229240	3.60537	0.00867751	0.34112	1.73101
cg11351140	ENSG00000275964	-3.593	0.00882179	0.34112	-1.01985
cg11271505	ENSG00000156110	-3.58782	0.00888297	0.34112	-0.48682
cg24623497	ENSG00000143257	-3.58546	0.008911	0.34112	-0.904633
cg02661464	ENSG00000111962	3.57756	0.00900547	0.34112	0.540995
cg07921092	ENSG00000199135	-3.56488	0.0091594	0.34112	-0.534129
cg01156130	ENSG00000140015	-3.55148	0.00932524	0.34112	-2.49551
cg24453820	ENSG00000225171	-3.54445	0.00941351	0.34112	-1.02984
cg06403795	ENSG00000282980	-3.44061	0.0108282	0.383756	-0.928813
cg00004747	ENSG00000140006	-3.41102	0.0112721	0.383756	-1.0952
cg19854744	ENSG00000172350	-3.40971	0.0112923	0.383756	-2.01089
cg10105347	ENSG00000160201	3.38395	0.0116955	0.383756	1.27914
cg20794750	ENSG00000136842	3.36217	0.0120485	0.383756	0.543259
cg16446998	ENSG00000105509	3.35253	0.0122083	0.383756	0.797244
cg14972654	ENSG00000150594	3.33965	0.0124255	0.383756	1.27107
cg22301903	ENSG00000151665	-3.3347	0.0125103	0.383756	-0.911674
cg27579953	ENSG00000173451	3.33355	0.0125299	0.383756	0.978755
cg20890049	ENSG00000270111	3.32387	0.0126975	0.383756	1.5766
cg22324696	ENSG00000290673	3.30396	0.0130495	0.383756	2.54806
cg03041537	ENSG00000204099	3.29898	0.0131391	0.383756	1.85132
cg25035059	ENSG00000177182	-3.29256	0.0132557	0.383756	-1.16165
cg02067232	ENSG00000213185	-3.2919	0.0132678	0.383756	-0.595356
cg00066512	ENSG00000139239	3.2816	0.0134573	0.383756	1.03686
cg19060342	ENSG00000272767	-3.27702	0.0135426	0.383756	-0.821023
cg15142246	ENSG00000272092	-3.25949	0.0138742	0.383756	-0.485255
cg01167177	ENSG00000155511	-3.24483	0.0141581	0.383756	-3.0161
cg06785746	ENSG00000120088	3.24016	0.01425	0.383756	2.45044
cg04746708	ENSG00000253301	3.23162	0.0144193	0.383756	3.37248
cg02113971	ENSG00000211810	3.22097	0.0146337	0.383756	0.816182
cg01423843	ENSG00000270977	3.21775	0.0146992	0.383756	0.880267
cg01349687	ENSG00000261366	3.2104	0.0148499	0.383756	1.11753
cg19474029	ENSG00000224910	3.20064	0.0150523	0.383756	2.14157
cg25944479	ENSG00000124802	-3.19945	0.0150774	0.383756	-1.20041
cg18933840	ENSG00000252391	-3.18921	0.0152934	0.384675	-0.743999
cg02197677	ENSG00000236475	-3.16643	0.0157861	0.385699	-1.43222
cg11923174	ENSG00000267563	3.1643	0.0158331	0.385699	1.02677
cg23892502	ENSG00000050165	-3.15471	0.0160463	0.385699	-1.37928
cg19056222	ENSG00000282980	-3.14787	0.0162001	0.385699	-0.959643
cg03902989	ENSG00000156110	-3.11951	0.0168553	0.385699	-0.403736
cg02152290	ENSG00000273230	3.1066	0.0171628	0.385699	0.922621
cg07314337	ENSG00000144278	3.10447	0.0172142	0.385699	3.67896
cg08873940	ENSG00000105509	-3.08897	0.0175924	0.385699	-0.609502
cg26056959	ENSG00000263167	-3.08784	0.0176204	0.385699	-0.681961
cg06122864	ENSG00000273340	3.08542	0.0176803	0.385699	0.823351
cg19564541	ENSG00000223751	3.08498	0.0176913	0.385699	2.89019
cg01933172	ENSG00000151292	-3.08161	0.0177752	0.385699	-1.65857
cg08829674	ENSG00000273284	-3.07474	0.0179475	0.385699	-1.53095
cg06331271	ENSG00000254463	3.07254	0.0180031	0.385699	1.32946
cg00540792	ENSG00000050165	3.07108	0.0180402	0.385699	1.12588
cg22215737	ENSG00000282980	3.03744	0.0189149	0.39772	0.88537
cg02113971	ENSG00000211778	3.03342	0.0190225	0.39772	0.778666
cg14696931	ENSG00000181785	3.01797	0.0194419	0.39772	1.8858
cg20911168	ENSG00000288834	3.00929	0.0196819	0.39772	1.22996
ch.1.194404001R	ENSG00000287364	-3.00773	0.0197253	0.39772	-1.3085
cg17980541	ENSG00000258344	-3.00311	0.0198547	0.39772	-0.905274
cg05707386	ENSG00000287932	2.99463	0.0200942	0.39772	0.812402
cg19854744	ENSG00000154096	-2.98955	0.0202393	0.39772	-1.83582
cg21127508	ENSG00000178997	2.98492	0.0203725	0.39772	2.51036
cg06459166	ENSG00000231063	-2.9818	0.0204627	0.39772	-0.646297
cg22715562	ENSG00000179271	-2.96231	0.0210361	0.405181	-1.12718
cg02504136	ENSG00000260417	2.95325	0.0213081	0.406627	1.21607
cg09219368	ENSG00000127980	2.93862	0.0217559	0.406627	0.558685
cg12143181	ENSG00000236373	-2.93544	0.0218544	0.406627	-2.21905
cg06895103	ENSG00000236475	-2.93488	0.0218719	0.406627	-1.98539
cg19780308	ENSG00000250189	-2.92744	0.0221047	0.407413	-0.702391
cg16608046	ENSG00000169242	-2.90372	0.0228643	0.417811	-1.06725
cg07449105	ENSG00000244731	2.88273	0.0235597	0.425067	0.962231
cg08605906	ENSG00000219410	-2.87978	0.023659	0.425067	-0.894055
cg01893439	ENSG00000201098	2.85999	0.0243378	0.427281	1.72892
cg02901790	ENSG00000181085	2.85932	0.0243613	0.427281	2.90155
cg24965502	ENSG00000006576	2.85195	0.0246198	0.427281	0.671993
cg01446576	ENSG00000132681	-2.84795	0.0247611	0.427281	-3.01871
cg02956254	ENSG00000089876	2.84737	0.0247815	0.427281	1.17563
cg02318560	ENSG00000126790	-2.82929	0.0254322	0.434993	-0.509088
cg20255817	ENSG00000237973	2.81931	0.0257987	0.436377	0.810154
cg27484530	ENSG00000100632	2.81601	0.0259213	0.436377	0.68308
cg16445574	ENSG00000221439	2.80613	0.0262918	0.439156	0.835984
cg21635471	ENSG00000039139	2.79969	0.0265359	0.439394	3.57378
cg20697575	ENSG00000164627	2.79446	0.0267363	0.439394	1.88795
cg25339619	ENSG00000279880	2.78963	0.0269226	0.439394	0.551031
cg07568113	ENSG00000250060	2.77809	0.0273732	0.441364	2.52177
cg13389673	ENSG00000237550	2.77599	0.0274562	0.441364	1.6656
cg26946232	ENSG00000285730	2.76309	0.0279711	0.442432	1.20213
cg19920283	ENSG00000270764	2.75995	0.0280978	0.442432	1.28179
cg05612506	ENSG00000291182	2.75312	0.0283758	0.442432	2.30682
cg12817423	ENSG00000165899	2.74603	0.0286677	0.442432	2.4827
cg02693061	ENSG00000289977	2.7445	0.0287312	0.442432	0.805961
cg03726564	ENSG00000278905	2.73719	0.0290355	0.442432	3.56013
cg12817423	ENSG00000139304	2.73516	0.0291207	0.442432	2.3391
cg13058290	ENSG00000146926	-2.72433	0.02958	0.442432	-1.56716
cg14354895	ENSG00000205593	2.71632	0.0299242	0.442432	0.642371
cg02171024	ENSG00000139648	2.71267	0.0300826	0.442432	1.70236
cg01918604	ENSG00000233337	-2.69653	0.0307932	0.442432	-0.575667
cg01867433	ENSG00000100216	-2.69177	0.031006	0.442432	-0.810194
cg16030540	ENSG00000272368	-2.68749	0.0311991	0.442432	-0.787702
cg05936332	ENSG00000183379	2.68298	0.0314032	0.442432	1.56641
cg08665528	ENSG00000205269	2.68093	0.0314966	0.442432	0.90427
cg14298075	ENSG00000224957	2.66351	0.0323023	0.442432	1.97168
cg22617682	ENSG00000261678	-2.65982	0.0324755	0.442432	-1.14173
cg24475622	ENSG00000237973	2.65696	0.0326108	0.442432	0.505259
cg23633666	ENSG00000198298	2.65238	0.032828	0.442432	0.764255
cg08984982	ENSG00000227619	2.64631	0.0331188	0.442432	1.48935
cg01867433	ENSG00000100196	-2.64204	0.0333246	0.442432	-1.14796
cg25332637	ENSG00000177182	-2.63957	0.0334446	0.442432	-1.34887
cg12764466	ENSG00000224924	-2.63887	0.0334783	0.442432	-1.92558
cg07169914	ENSG00000005108	2.63547	0.0336441	0.442432	1.92521
cg02249030	ENSG00000146267	2.62614	0.0341035	0.442432	2.80886
cg23866484	ENSG00000258779	2.61937	0.0344405	0.442432	2.19916
cg16500454	ENSG00000231233	2.60739	0.0350464	0.442432	0.69383
cg20462701	ENSG00000282980	2.60718	0.0350569	0.442432	0.8598
cg25335349	ENSG00000274270	2.60613	0.0351105	0.442432	0.825446
cg03954587	ENSG00000286743	-2.60518	0.0351592	0.442432	-1.47841
cg06905367	ENSG00000252759	2.60463	0.035187	0.442432	0.891443
cg08803321	ENSG00000143320	2.60378	0.0352306	0.442432	0.873527
cg06379565	ENSG00000121440	2.60009	0.0354204	0.442432	1.61517
cg15384953	ENSG00000240793	2.5984	0.0355076	0.442432	0.94065
cg22715021	ENSG00000187762	2.59664	0.0355991	0.442432	0.734857
cg22286298	ENSG00000141622	2.59427	0.0357218	0.442432	0.815358
cg12510028	ENSG00000287932	2.59364	0.035755	0.442432	0.530164
cg06875670	ENSG00000119973	2.58585	0.0361628	0.442432	2.8813
cg17633422	ENSG00000291233	2.58556	0.0361783	0.442432	0.601306
cg10079801	ENSG00000115194	2.58273	0.0363274	0.442432	2.34267
cg10427864	ENSG00000249346	-2.58052	0.0364446	0.442432	-1.32219
cg23254733	ENSG00000162368	-2.57482	0.0367485	0.442432	-1.33286
cg24421822	ENSG00000153956	2.56921	0.0370505	0.442432	1.74933
cg12147436	ENSG00000144229	2.55973	0.0375665	0.442432	2.12158
cg19929123	ENSG00000280269	2.55719	0.0377058	0.442432	0.68507
cg23845806	ENSG00000242407	-2.55593	0.0377752	0.442432	-1.2466
cg01006587	ENSG00000243137	2.55363	0.0379024	0.442432	1.7321
cg00540792	ENSG00000255492	-2.55074	0.0380623	0.442432	-1.21862
cg15400600	ENSG00000168874	2.54148	0.0385805	0.442432	0.862837
cg02171024	ENSG00000135409	2.53722	0.0388214	0.442432	1.86053
cg07187839	ENSG00000164758	-2.53633	0.038872	0.442432	-1.34502
cg10423428	ENSG00000261346	-2.52862	0.0393121	0.442432	-0.833114
cg23694520	ENSG00000230521	2.52608	0.0394581	0.442432	1.0891
cg21270508	ENSG00000184897	-2.51819	0.0399162	0.442432	-1.03654
cg22942838	ENSG00000095932	2.51647	0.0400163	0.442432	0.738509
cg13781134	ENSG00000256748	2.51381	0.0401725	0.442432	0.976034
cg07103846	ENSG00000224877	-2.51356	0.0401872	0.442432	-0.397273
cg19474029	ENSG00000267796	-2.50677	0.0405881	0.442432	-0.537864
cg09732156	ENSG00000197045	-2.4981	0.0411063	0.442432	-1.14485
cg11878146	ENSG00000170381	-2.4949	0.0412994	0.442432	-2.40316
cg26672159	ENSG00000273340	2.49463	0.0413155	0.442432	0.563125
cg07989490	ENSG00000234752	2.49095	0.0415385	0.442432	0.776683
cg22059060	ENSG00000182263	2.48967	0.0416165	0.442432	1.68958
cg23694520	ENSG00000236475	-2.48217	0.0420761	0.442432	-1.50686
cg14383422	ENSG00000252759	-2.4619	0.0433446	0.442432	-0.445254
cg26398467	ENSG00000243620	-2.45996	0.0434678	0.442432	-1.94768
cg13074795	ENSG00000037965	-2.45682	0.0436685	0.442432	-1.44024
cg13181974	ENSG00000259225	2.45575	0.0437367	0.442432	2.25449
cg09414987	ENSG00000172232	-2.45511	0.043778	0.442432	-0.929334
cg20677019	ENSG00000158258	-2.45424	0.0438337	0.442432	-3.97231
cg04790008	ENSG00000249378	2.45419	0.043837	0.442432	1.30015
cg25213707	ENSG00000122778	2.45279	0.0439274	0.442432	2.33164
cg13454737	ENSG00000260417	-2.44798	0.0442379	0.442432	-1.57422
cg12817423	ENSG00000277130	-2.44289	0.0445698	0.442432	-1.00461
cg01867433	ENSG00000100206	2.4426	0.0445884	0.442432	1.7016
cg10423428	ENSG00000260953	-2.44147	0.0446624	0.442432	-0.52298
cg13323097	ENSG00000271580	-2.43781	0.0449032	0.442432	-0.68268
cg14954154	ENSG00000275198	-2.42985	0.0454307	0.442432	-0.875474
cg17198867	ENSG00000136842	2.429	0.0454869	0.442432	0.832946
cg15899666	ENSG00000242531	-2.42617	0.0456763	0.442432	-0.546204
cg14795281	ENSG00000179271	-2.42592	0.0456932	0.442432	-0.494645
cg15891686	ENSG00000233746	2.42541	0.0457279	0.442432	1.59565
cg04647781	ENSG00000078328	2.42492	0.0457605	0.442432	1.65693
cg06074774	ENSG00000134940	-2.42431	0.0458012	0.442432	-0.537663
cg06950613	ENSG00000166391	-2.42092	0.04603	0.442432	-2.89319
cg05858265	ENSG00000112486	2.41561	0.0463902	0.442432	0.853094
cg23815544	ENSG00000140798	2.41503	0.0464299	0.442432	3.15758
cg02858053	ENSG00000285851	2.41357	0.0465293	0.442432	0.649676
cg18958130	ENSG00000280399	2.4125	0.0466028	0.442432	1.24181
cg10611963	ENSG00000234721	2.41056	0.0467355	0.442432	0.978153
cg14940705	ENSG00000245910	2.41034	0.0467506	0.442432	1.08579
cg01131038	ENSG00000104643	2.40163	0.0473524	0.442432	0.686521
cg09859400	ENSG00000164932	-2.40135	0.0473721	0.442432	-0.48179
cg19161859	ENSG00000285851	-2.39596	0.047749	0.442432	-0.441076
cg14028892	ENSG00000121481	-2.39576	0.0477627	0.442432	-0.526189
cg16552884	ENSG00000232648	2.39498	0.0478177	0.442432	0.566718
cg10676481	ENSG00000272549	2.3921	0.0480204	0.442432	1.44124
cg21513751	ENSG00000211815	2.39094	0.0481022	0.442432	1.46235
cg08975828	ENSG00000244060	-2.389	0.0482397	0.442432	-0.721342
cg05180258	ENSG00000183379	2.38871	0.0482602	0.442432	1.34243
cg01588748	ENSG00000277130	2.38641	0.0484234	0.442432	0.831175
cg08572869	ENSG00000139289	2.38342	0.0486369	0.442492	0.615676
cg25116900	ENSG00000156110	2.37687	0.0491079	0.444884	0.718523

## Sheet: Table S7 - eQTM, RNA annotation
Supplementary Table 7
Expression quantitative trait methylation (eQTL) analysis, annotation
Information based on www.genecards.org and www.gtexportal.org unless a direct linked has been provided to a different source.
Ensembl ID	Gene ID	Alias	Gene category	Expressed in (GTEX, median TPM > 0.05, descending order of expression)	Function	Associated diseases	Phenotypes from GWAS Catalogue	Human phenotype ontology	MGI mutant phenotypes	GO - molecular function	GO - biological process	GO - cellular component
ENSG00000162438	CTRC	Chymotrypsin C	Protein-coding	Pancreas (median TPM = 3369) Ubiquitously at low levels (median TPM from 0.045 to 0.935)	Chymotrypsin-like protease activity. Reduces serum calcium.	Pancreatitis	Blood protein measurement Level of chymotrypsin-c in blood serum Glomerular filtration rate Alcoholic pancreatitis Non-alcoholic pancreatitis	Exocrine pancreatic insufficiency Malnutrition Abnormal circulating enzyme concentration or activity Recurrent pancreatitis Steatorrhea	Immune system Digestive/alimentary Endocrine/exocrine gland Vision/eye Limbs/diigts/tail Skeleton	enables serine-type endopeptidase activity enables protein binding enables peptidase activity serine-type peptidase activity	acts_upstream_of_or_within proteolysis acts_upstream_of_or_within intracellular calcium ion homeostasis
ENSG00000279118	Tec	Tec	Uncategorised	Ubiquitously Highest expression in the brain	NA	NA	NA	NA	NA	NA	NA	NA
ENSG00000143257	NR1I3 CAR CAR1 MB67	Nuclear Receptor Subfamily 1 Group I Member 3 Constitutive Androgen Receptor	Protein-coding	Liver (median TPM = 98.55) Ubiquitously at low levels (median TPM from 0.073 to 3.590)	Regulates - xenobiotic and endobiotic metabolism - drug metabolism - bilirubin clearance - glucose metabolism - lipid metabolism - cell proliferation - circadian clock regulation	Secondary hyperparathyroidism Cholestasis	HDL cholesterol measurement Cholesteryl ester measurement Free cholesterol:total lipids ratio Total cholesterol measurement Free cholesterol measurement	NA	Homeostasis/metabolism Growth/size/body region Cellular Reproductive system Mortality/aging Liver/biliary system	enables RNA polymerase II transcription regulatory region sequence-specific DNA binding enables RNA polymerase II cis-regulatory region sequence-specific DNA binding enables DNA-binding transcription factor activity, RNA polymerase II-specific enables DNA-binding transcription activator activity, RNA polymerase II-specific DNA binding	involved_in negative regulation of transcription by RNA polymerase II involved_in osteoblast differentiation regulation of DNA-templated transcription involved_in signal transduction involved_in cell differentiation	located_in chromatin located_in nucleus located_in nucleoplasm located_in cytoplasm located_in cytosol
ENSG00000136521	NDUFB5 CI-SGDH SGDH CISGDH	NADH:Ubiquinone Oxidoreductase Subunit B5 NADH Dehydrogenase (Ubiquinone) 1 Beta Subcomplex 5	Protein-coding	Ubiquitously	Part of the multisubunit NADH:ubiquinone oxidoreductase (complex I). The complex transfers electrons from NADH to the respiratory chain.	Mitochondrial disease Leigh disease	Mean corpuscular volume	NA	Nervous system Growth/size/body regin Cardiovascular system Mortality/aging Limbs/digits/tail Embryo	enables protein binding enables NADH dehydrogenase (ubiquinone) activity	involved_in mitochondrial electron transport, NADH to ubiquinone involved_in aerobic respiration involved_in mitochondrial respiratory chain complex I assembly involved_in proton motive force-driven mitochondrial ATP synthesis involved_in proton transmembrane transport	located_in nucleoplasm located_in mitochondrion located_in mitochondrial inner membrane membrane part_of respiratory chain complex I
ENSG00000279088	TEC	TEC	LncRNA	Ubiquitously	NA	NA	Metabolic syndrome	NA	NA	NA	NA	NA
ENSG00000276931		Novel Transcript, Sense Intronic To LMF1 HSALNG0108828 Lnc-C1QTNF8-4	LncRNA	Ubiquitously	NA	NA	Cognitive function measurement Brain measurement Triglyceride measurement IDL measurement Self reported educational attainment	NA	NA	NA	NA	NA
ENSG00000243137	PSG4	Pregnancy Specific Beta-1-Glycoprotein 4	Protein-coding	Fibroblasts Skin Kidney (cortex) Minor salivary gland Esophagus (mucosa) Vagina Cervix (ectocervix) Prostate Pituitary Pancreas	May play a role in regulation of the innate immune system.	Rh isoimmunisation Gestational choriocarcinoma	Pregnancy-specific beta-1-glycoprotein 4 measurement Blood protein measurement Pregnancy-specific beta-1-glycoprotein 3 measurement Protein measurement Putative pregnancy-specific beta-1-glycoprotein 7 measurement	NA	Muscle Homeostasis/metabolism Growth/size/body region Cellular Cardiovascular Behaviour/neurological Immune system Mortality/againg, hematopoietic system Neoplasm Digestive/alimentart Endocrine/exocrine gland Adipose tissue	protein tyrosine kinase binding	regulation of immune system process signal transduction involved_in female pregnancy	located_in extracellular region plasma membrane cell surface
ENSG00000100216	TOMM22	Translocase Of Outer Mitochondrial Membrane 22	Protein-coding	Ubiquitously	Integral mitochondrial outer membrane protein. Imports cytosolic preproteins into the mitochondrion.	Sengers syndrome 3-methylglutaconic aciduria	C-reactive protein measurement serum gamma-glutamyl transferase measurement mean corpuscular hemoglobin concentration hemoglobin measurement platelet crit	NA	Mortality/againg Hematopoietic system	enables protein binding enables protein transmembrane transporter activity enables mitochondrion targeting sequencing binding	involved_in protein trageting to mitochondrion intraceullular protein transport protein transport involved_in protein insertion into mitochondrial outer membrane involved_in protein transmembrane transport	located_in mitochondrion located_in mitochondrial outer membrane part_of mitochondrial outer membrane translocase complex located_in membrane part_of TOM complex
ENSG00000183598	H3C13 HIST2H3D	H3 Clustered Histone 13 Histone Cluster 2 H3 Family Member D	Protein-coding	Ovary Blood Testis EBV-transformed lymphocytes Brain (cerebellar hemisphere, cerebellum, spinal cord c-1) Fallopian tube Prostate Lung Spleen Cervix Vagina Artery Adrenal gland Bladder Thyroid Stomach Colon (transverse) Uterus Small intestine	Histone H3 family protein. Part of nucleosomes.	Hutchinson-Gilford Progeria syndrome Large B-cell lymphoma	HDL cholesterol measurement hba1c measurement heel bone mineral density triglyceride measurement apolipoprotein a 1 measurement	NA	Nervous system Homeostasis/metabolism Growth/size/body region Behaviour/neurological Reproductive Mortality/aging Neoplasm Vision/eye Embryo	enables DNA binding enables protein binding enables structural constituent of chromatin enables protein heterodimerization activity	involved_in chromatin organisation involved_in nucleosome assembly	part_of nucleosome located_in extracellular region located_in nucleus located_in nucleoplasm chromosome
ENSG00000236475	TRIM26BP	Tripartite Motif Containing 26B, Pseudogene	Pseudogene	Brain (cerebellum, cerebellar hemisphere, cortex, nucleus accumbens) Nerve (tibial) Cervix Pituitary Fallopian tube Uterus Thyroid Ovary Bladder Artery Esophagus Kidney (medulla) Adrenal gland Testis Lung Vagina Colon (sigmoid) Prostate Minor salivary gland	NA	NA	intelligence BMI-adjusted hip circumference	NA	NA	NA	NA	NA
ENSG00000270878	GCATP1	Glycine C-Acetyltransferase Pseudogene 1	Pseudogene	Ubiquitously	NA	NA	body height sphingomyelin measurement diacylglycerol 42:7 measurement phosphatidylcholine measurement triglyceride measurement	NA	NA	NA	NA	NA
ENSG00000220695	RP1-121G13.3	RP42 Homolog (RP42) Pseudogene	Pseudogene	Testis Vagina Nerve (tibial) Cervix Uterus Prostate Skin Minor salivary gland Bladder EBV-transformed lymphocytes Ovary Esophagus (mucosa)	NA	NA	attention deficit hyperactivity disorder (ADHD) substance abuse antisocial behaviour measurement	NA	NA	NA	NA	NA
ENSG00000126790	L3HYPDH C14orf149 FLJ25436 EC 4.2.1.77	Trans-L-3-Hydroxyproline Dehydratase Chromosome 14 Open Reading Frame 149	Protein-coding	Ubiquitously	Dehydratase. Converts trans-3-hydroxy-L-proline to delta(1)-pyrroline-2-carboxylate. May function to degrade dietary proteins.	NA	brain measurement cortical surface area measurement cortical thickness neuroimaging measurement body height	NA	NA	catalytic activity lyase activity enables hydro-lyase activity NOT enables proline racemase activity enables trans-L-3-hydroxyproline dehydratase activity	NA	NA
ENSG00000211815	TRAV36DV7 TCRAV28S1 HADV36S1	T Cell Receptor Alpha Variable 36/Delta Variable 7	Protein-coding	Blood Spleen Small intestine Lung Artery (tibial) Cervix (ectocervix) Colon (transverse)	Variable part of a T-cell receptor.	NA	periodontal measurement anxiety	NA	NA	NA	plasma membrane part_of T cell receptor complex	involved_in adaptive immune response involved_in response to bacterium
ENSG00000179066	LOC124904701 HSALNG0125570 Lnc-FXYD3-2	Hepatitis A Virus cellular Receptor 1-Like	Protein-coding	Brain Pancreas Minor salivary gland Skin Pituitary Vagina	NA	NA	blood protein measurement serum albumin measurement calcium measurement total blood protein measurement platelet component distribution width	NA	NA	NA	NA	NA
ENSG00000199135	MIR101-1 MIRN101-1	MicroRNA 101-1 Hsa-MiR-101-1	miRNA	NA	Gene silencing. Negative regulation of transforming growth factor beta receptor and interleukin-1 beta.	Lung cancer Adrenal cortical adenocarcinoma	c-reactive protein measurement cognitive function measurement	NA	NA	enables mRNA 3'-UTR binding enables mRNA base-pairing translational repressor activity	acts_upstream_of_or_within positive regulation of gene expression acts_upstream_of negative regulation of gene expression involved_in negative regulation of transforming growth factor beta receptor signaling pathway involved_in negative regulation of protein ubiquitination acts_upstream_of negative regulation of interleukin-1 beta production	located_in extracellular space part_of RISC complex located_in extracellular vesicle
ENSG00000080947	CROCCP3 KIAA1922 CROCCL2 DJ798A10.2	CROCC Pseudogene 3 Ciliary Rootlet Coiled-Coil, Rootletin-Like 2	Pseudogene	Ubiquitously	NA	NA	serum gamma-glutamyl transferase measurement serum alanine aminotransferase measurement body height sex hormone-binding globulin measurement aspartate aminotransferase measurement	NA	NA	NA	NA	NA
ENSG00000244731	C4A CPAMD2 CO4 C4A3 C4A2 C4A4 C4A6 C4S C4 RG C3 EC 2.7.11 EC 2.1.1.144 LOC110384692	Complement C4A (Chido/Rodgers Blood Group) PZP-Like Alpha-2-Macroglobulin Domain-Containing Protein 2 Acidic Complement C4 Rodgers Form Of C4	Protein-coding	Ubiquitously	Acidic form of complement factor 4, part of the classical activation pathway (innate immune response). The alpha chain is cleaved to release C4 anaphylatoxin, an antimicrobial peptide and a mediator of local inflammation.	Systemic lupus erythematosus (SLE) Type I diabetes mellitus Complement Component C4 Deficiency Blood Group, Chido/Rodgers System	blood protein measurement alpha-2-macroglobulin receptor-associated protein measurement lymphotoxin-alpha measurement rheumatoid arthritis covid-19	Arthritis Headache Cranial nerve paralysis Hyperreflexia Seizure	Homeostasis/metabolism Growth/size/body region Cardiovascular system Behaviour/neurological Immune system Mortality/aging Hematopoietic system Renal/urinary system Liver/biliary system Digestive/alimentary	enables complement component C1q complex binding enables endopeptidase inhibitor activity enables protein binding	involved_in inflammatory response involved_in complement activation involved_in complement activation, classical pathway involved_in innate immune response involved_in positive regulation of apoptotic cell clearance	located_in extracellular region located_in extracellular space located_in endoplasmic reticulum lumen located_in plasma membrane located_in axon
ENSG00000100206	DMC1 LIM15 DMC1H DJ199H16.1	DNA Meiotic Recombinase 1 Meiotic Recombination Protein DMC1/LIM15 Homolog	Protein-coding	Ubiquitously	DNA recombinase involved in meiotic homologous recombination. May play an important role in generating diversity of genetic information.	Azoospermia Primary Ovarian Insufficiency Infertility 46 Xx Gonadal Dysgenesis Leukoencephalopathy, Progressive, With Ovarian Failure	heel bone mineral density mean corpuscular volume HDL cholesterol measurement hematocrit alcohol consumption measurement	NA	Homeostasis/metabolism Cellular Reproductive system Endocrine/exocrine gland	enables DNA strand exchange activity nucleotide binding enables DNA binding enables double-stranded DNA binding enables single-stranded DNA binding	double-strand break repair via homologous recombination involved_in DNA reombinase assembly involved_in ovarian follicle development involved_in oocyte maturation DNA metabolic process	located_in chromosome, telomeric region is_active_in condensed nuclear chromosome located_in lateral element located_in nucleus located_in nucleoplasm

## Sheet: Table S8 - GSEA, GO
Supplementary Table 8
Gene set enrichment analysis (GSEA), gene ontology (GO) results
ID	ONTOLOGY	Description	setSize	enrichmentScore	NES	p-value	p.adjust	qvalue	rank	leading_edge	core_enrichment
GO:0005840	CC	ribosome	221	-0.510277	-1.9551	2.05661e-12	2.99731e-08	2.9087e-08	9209	tags=67%, list=35%, signal=44%	ENSG00000259494/ENSG00000128829/ENSG00000120705/ENSG00000138326/ENSG00000102317/ENSG00000174547/ENSG00000172809/ENSG00000137154/ENSG00000197756/ENSG00000132676/ENSG00000135900/ENSG00000113048/ENSG00000120333/ENSG00000105640/ENSG00000233927/ENSG00000229117/ENSG00000112339/ENSG00000242485/ENSG00000178694/ENSG00000122026/ENSG00000185088/ENSG00000110700/ENSG00000114391/ENSG00000116251/ENSG00000130255…
GO:0044391	CC	ribosomal subunit	178	-0.526736	-1.98898	1.84601e-11	9.67208e-08	9.38615e-08	9209	tags=71%, list=35%, signal=47%	ENSG00000259494/ENSG00000138326/ENSG00000102317/ENSG00000174547/ENSG00000172809/ENSG00000137154/ENSG00000197756/ENSG00000132676/ENSG00000135900/ENSG00000113048/ENSG00000120333/ENSG00000105640/ENSG00000233927/ENSG00000229117/ENSG00000242485/ENSG00000178694/ENSG00000122026/ENSG00000185088/ENSG00000110700/ENSG00000114391/ENSG00000116251/ENSG00000130255/ENSG00000111639/ENSG00000063177/ENSG00000108298…
GO:1990904	CC	ribonucleoprotein complex	695	-0.396225	-1.58854	1.99096e-11	9.67208e-08	9.38615e-08	10270	tags=53%, list=39%, signal=34%	ENSG00000234616/ENSG00000060688/ENSG00000253729/ENSG00000169813/ENSG00000132467/ENSG00000243147/ENSG00000146223/ENSG00000260778/ENSG00000111640/ENSG00000181163/ENSG00000199082/ENSG00000265142/ENSG00000135829/ENSG00000136875/ENSG00000183258/ENSG00000163877/ENSG00000077312/ENSG00000134419/ENSG00000100941/ENSG00000175110/ENSG00000265241/ENSG00000178718/ENSG00000140598/ENSG00000109536/ENSG00000117395…
GO:0003735	MF	structural constituent of ribosome	155	-0.532882	-2.00233	6.19194e-11	2.25603e-07	2.18934e-07	9209	tags=72%, list=35%, signal=47%	ENSG00000259494/ENSG00000138326/ENSG00000174547/ENSG00000172809/ENSG00000137154/ENSG00000197756/ENSG00000132676/ENSG00000120333/ENSG00000105640/ENSG00000233927/ENSG00000229117/ENSG00000242485/ENSG00000122026/ENSG00000185088/ENSG00000110700/ENSG00000114391/ENSG00000116251/ENSG00000130255/ENSG00000111639/ENSG00000063177/ENSG00000108298/ENSG00000182154/ENSG00000266472/ENSG00000197958/ENSG00000164587…
GO:0006412	BP	translation	647	-0.390062	-1.56267	6.52994e-10	1.90335e-06	1.84708e-06	9209	tags=48%, list=35%, signal=32%	ENSG00000259494/ENSG00000128829/ENSG00000257103/ENSG00000114942/ENSG00000120705/ENSG00000106682/ENSG00000128607/ENSG00000138326/ENSG00000102317/ENSG00000115053/ENSG00000174547/ENSG00000144580/ENSG00000172809/ENSG00000106246/ENSG00000169714/ENSG00000137154/ENSG00000228716/ENSG00000197756/ENSG00000115461/ENSG00000132676/ENSG00000156256/ENSG00000135900/ENSG00000113048/ENSG00000120333/ENSG00000105640…
GO:0022626	CC	cytosolic ribosome	112	-0.55148	-2.01852	4.32203e-09	1.04982e-05	1.01878e-05	9204	tags=80%, list=35%, signal=53%	ENSG00000128829/ENSG00000120705/ENSG00000138326/ENSG00000172809/ENSG00000137154/ENSG00000197756/ENSG00000105640/ENSG00000233927/ENSG00000229117/ENSG00000112339/ENSG00000122026/ENSG00000185088/ENSG00000110700/ENSG00000114391/ENSG00000116251/ENSG00000130255/ENSG00000063177/ENSG00000108298/ENSG00000197958/ENSG00000164587/ENSG00000149806/ENSG00000008988/ENSG00000129824/ENSG00000144713/ENSG00000162244…
GO:0002181	BP	cytoplasmic translation	162	-0.501711	-1.88868	7.67093e-09	1.59709e-05	1.54987e-05	10395	tags=73%, list=39%, signal=45%	ENSG00000107864/ENSG00000185721/ENSG00000197181/ENSG00000135829/ENSG00000070785/ENSG00000173933/ENSG00000134419/ENSG00000143486/ENSG00000198492/ENSG00000156976/ENSG00000145191/ENSG00000120705/ENSG00000138326/ENSG00000172809/ENSG00000169714/ENSG00000137154/ENSG00000197756/ENSG00000105640/ENSG00000233927/ENSG00000229117/ENSG00000104408/ENSG00000070756/ENSG00000009307/ENSG00000122026/ENSG00000110700…
GO:0015934	CC	large ribosomal subunit	109	-0.521934	-1.90609	1.66275e-07	0.000302911	0.000293956	9209	tags=71%, list=35%, signal=46%	ENSG00000259494/ENSG00000102317/ENSG00000174547/ENSG00000172809/ENSG00000197756/ENSG00000135900/ENSG00000105640/ENSG00000229117/ENSG00000242485/ENSG00000178694/ENSG00000122026/ENSG00000114391/ENSG00000116251/ENSG00000130255/ENSG00000111639/ENSG00000063177/ENSG00000108298/ENSG00000182154/ENSG00000197958/ENSG00000144713/ENSG00000198015/ENSG00000162244/ENSG00000148303/ENSG00000213553/ENSG00000089157…
GO:0006397	BP	mRNA processing	473	-0.378493	-1.50299	4.81061e-07	0.000778998	0.000755968	11399	tags=53%, list=43%, signal=31%	ENSG00000203867/ENSG00000158941/ENSG00000054118/ENSG00000184281/ENSG00000122692/ENSG00000126254/ENSG00000106355/ENSG00000102103/ENSG00000100056/ENSG00000064703/ENSG00000037474/ENSG00000099622/ENSG00000134748/ENSG00000182004/ENSG00000205571/ENSG00000101452/ENSG00000135473/ENSG00000263465/ENSG00000162385/ENSG00000168710/ENSG00000198231/ENSG00000177483/ENSG00000163166/ENSG00000171103/ENSG00000102241…
GO:0016071	BP	mRNA metabolic process	711	-0.349252	-1.40213	2.73435e-06	0.00398504	0.00386724	10271	tags=46%, list=39%, signal=29%	ENSG00000204348/ENSG00000060688/ENSG00000169813/ENSG00000088930/ENSG00000197181/ENSG00000182718/ENSG00000181163/ENSG00000105605/ENSG00000199082/ENSG00000135829/ENSG00000136875/ENSG00000183258/ENSG00000163877/ENSG00000115421/ENSG00000077312/ENSG00000272886/ENSG00000111786/ENSG00000151065/ENSG00000173933/ENSG00000198258/ENSG00000100941/ENSG00000265241/ENSG00000123600/ENSG00000084463/ENSG00000119720…
GO:0140053	BP	mitochondrial gene expression	165	-0.449274	-1.69059	4.46551e-06	0.00591639	0.00574149	11214	tags=60%, list=42%, signal=35%	ENSG00000149792/ENSG00000156502/ENSG00000155463/ENSG00000243927/ENSG00000164896/ENSG00000132313/ENSG00000102738/ENSG00000122085/ENSG00000168827/ENSG00000171103/ENSG00000118246/ENSG00000143436/ENSG00000067704/ENSG00000243147/ENSG00000135297/ENSG00000178952/ENSG00000175110/ENSG00000123600/ENSG00000259494/ENSG00000174547/ENSG00000106246/ENSG00000132676/ENSG00000135900/ENSG00000113048/ENSG00000120333…
GO:0022625	CC	cytosolic large ribosomal subunit	54	-0.587746	-1.97387	7.02847e-06	0.00853608	0.00828373	8990	tags=87%, list=34%, signal=58%	ENSG00000172809/ENSG00000197756/ENSG00000105640/ENSG00000229117/ENSG00000122026/ENSG00000114391/ENSG00000116251/ENSG00000130255/ENSG00000063177/ENSG00000108298/ENSG00000197958/ENSG00000144713/ENSG00000162244/ENSG00000148303/ENSG00000213553/ENSG00000089157/ENSG00000198755/ENSG00000188846/ENSG00000100316/ENSG00000165502/ENSG00000136942/ENSG00000071082/ENSG00000182899/ENSG00000131469/ENSG00000145592…
GO:0022613	BP	ribonucleoprotein complex biogenesis	452	-0.370049	-1.4655	9.10967e-06	0.0102126	0.00991073	10262	tags=51%, list=39%, signal=32%	ENSG00000253729/ENSG00000132467/ENSG00000169519/ENSG00000146223/ENSG00000088930/ENSG00000148296/ENSG00000181163/ENSG00000135829/ENSG00000197223/ENSG00000104884/ENSG00000163877/ENSG00000111786/ENSG00000134419/ENSG00000272047/ENSG00000198000/ENSG00000084463/ENSG00000178718/ENSG00000140598/ENSG00000143486/ENSG00000109536/ENSG00000117395/ENSG00000075856/ENSG00000198492/ENSG00000134698/ENSG00000100201…
GO:0097060	CC	synaptic membrane	440	-0.365958	-1.4487	1.20423e-05	0.0114854	0.0111458	6319	tags=31%, list=24%, signal=24%	ENSG00000105143/ENSG00000171723/ENSG00000075711/ENSG00000127914/ENSG00000143401/ENSG00000165917/ENSG00000166342/ENSG00000165246/ENSG00000111052/ENSG00000065609/ENSG00000142513/ENSG00000149305/ENSG00000198399/ENSG00000146648/ENSG00000282608/ENSG00000145934/ENSG00000268089/ENSG00000135902/ENSG00000149972/ENSG00000182771/ENSG00000151834/ENSG00000138138/ENSG00000118873/ENSG00000073921/ENSG00000180233…
GO:0031123	BP	RNA 3'-end processing	89	-0.506522	-1.8122	1.24757e-05	0.0114854	0.0111458	9124	tags=57%, list=34%, signal=38%	ENSG00000165934/ENSG00000106246/ENSG00000101138/ENSG00000121274/ENSG00000165494/ENSG00000171824/ENSG00000134744/ENSG00000108506/ENSG00000142528/ENSG00000130713/ENSG00000165359/ENSG00000138035/ENSG00000104626/ENSG00000155858/ENSG00000138614/ENSG00000196678/ENSG00000072506/ENSG00000174953/ENSG00000107951/ENSG00000136709/ENSG00000102786/ENSG00000083223/ENSG00000177613/ENSG00000083896/ENSG00000171858…
GO:0015935	CC	small ribosomal subunit	71	-0.526906	-1.83917	1.26092e-05	0.0114854	0.0111458	9147	tags=70%, list=34%, signal=46%	ENSG00000138326/ENSG00000137154/ENSG00000132676/ENSG00000113048/ENSG00000120333/ENSG00000233927/ENSG00000185088/ENSG00000110700/ENSG00000266472/ENSG00000164587/ENSG00000149806/ENSG00000008988/ENSG00000129824/ENSG00000198015/ENSG00000204628/ENSG00000140988/ENSG00000115268/ENSG00000149273/ENSG00000175756/ENSG00000142534/ENSG00000143947/ENSG00000105372/ENSG00000170889/ENSG00000182180/ENSG00000213741…
GO:0008380	BP	RNA splicing	440	-0.361066	-1.42933	2.8963e-05	0.0248299	0.0240958	11399	tags=53%, list=43%, signal=31%	ENSG00000203867/ENSG00000158941/ENSG00000100220/ENSG00000054118/ENSG00000184281/ENSG00000122692/ENSG00000126254/ENSG00000106355/ENSG00000102103/ENSG00000100056/ENSG00000064703/ENSG00000099622/ENSG00000134748/ENSG00000182004/ENSG00000205571/ENSG00000101452/ENSG00000120533/ENSG00000263465/ENSG00000162385/ENSG00000164896/ENSG00000197728/ENSG00000198231/ENSG00000177483/ENSG00000163166/ENSG00000102241…
GO:0042254	BP	ribosome biogenesis	305	-0.386878	-1.50514	3.24673e-05	0.0262877	0.0255106	12629	tags=65%, list=47%, signal=34%	ENSG00000129460/ENSG00000162408/ENSG00000135763/ENSG00000161970/ENSG00000173545/ENSG00000109534/ENSG00000130826/ENSG00000175467/ENSG00000007376/ENSG00000165732/ENSG00000065183/ENSG00000114767/ENSG00000158417/ENSG00000105202/ENSG00000139842/ENSG00000088205/ENSG00000171763/ENSG00000105171/ENSG00000108561/ENSG00000168228/ENSG00000143633/ENSG00000138382/ENSG00000107937/ENSG00000105671/ENSG00000120800…
GO:0098798	CC	mitochondrial protein-containing complex	172	-0.436763	-1.64346	3.5114e-05	0.0269343	0.0261381	11214	tags=62%, list=42%, signal=36%	ENSG00000149792/ENSG00000156502/ENSG00000150779/ENSG00000265354/ENSG00000243927/ENSG00000167085/ENSG00000132313/ENSG00000102738/ENSG00000122085/ENSG00000134809/ENSG00000143436/ENSG00000243147/ENSG00000196683/ENSG00000100347/ENSG00000132305/ENSG00000084754/ENSG00000175110/ENSG00000156026/ENSG00000006530/ENSG00000155008/ENSG00000164494/ENSG00000259494/ENSG00000174547/ENSG00000132676/ENSG00000135900…
GO:0097107	BP	postsynaptic density assembly	28	-0.647016	-1.933	5.20461e-05	0.0354184	0.0343714	5918	tags=57%, list=22%, signal=44%	ENSG00000196083/ENSG00000131023/ENSG00000171862/ENSG00000152208/ENSG00000119878/ENSG00000153707/ENSG00000171246/ENSG00000179915/ENSG00000251322/ENSG00000131409/ENSG00000165985/ENSG00000173621/ENSG00000121904/ENSG00000102924/ENSG00000121871/ENSG00000162951
GO:0035249	BP	synaptic transmission, glutamatergic	105	-0.478143	-1.74106	5.60647e-05	0.0354184	0.0343714	6188	tags=36%, list=23%, signal=28%	ENSG00000260230/ENSG00000146648/ENSG00000182771/ENSG00000138138/ENSG00000117009/ENSG00000121807/ENSG00000152208/ENSG00000113580/ENSG00000134294/ENSG00000166862/ENSG00000113262/ENSG00000102468/ENSG00000114416/ENSG00000179915/ENSG00000143952/ENSG00000081189/ENSG00000091664/ENSG00000251322/ENSG00000150394/ENSG00000073756/ENSG00000188906/ENSG00000120251/ENSG00000196277/ENSG00000169760/ENSG00000182389…
GO:0099054	BP	presynapse assembly	44	-0.586714	-1.91377	5.65656e-05	0.0354184	0.0343714	6163	tags=55%, list=23%, signal=42%	ENSG00000165246/ENSG00000157240/ENSG00000196083/ENSG00000149972/ENSG00000179542/ENSG00000165527/ENSG00000171862/ENSG00000107404/ENSG00000152208/ENSG00000153707/ENSG00000186472/ENSG00000179915/ENSG00000165379/ENSG00000178235/ENSG00000131409/ENSG00000173621/ENSG00000114251/ENSG00000169760/ENSG00000102924/ENSG00000184564/ENSG00000165300/ENSG00000198739/ENSG00000121871/ENSG00000162951
GO:0099634	CC	postsynaptic specialization membrane	153	-0.437786	-1.64342	5.69838e-05	0.0354184	0.0343714	6274	tags=37%, list=24%, signal=29%	ENSG00000171723/ENSG00000075711/ENSG00000127914/ENSG00000143401/ENSG00000165917/ENSG00000166342/ENSG00000165246/ENSG00000111052/ENSG00000135902/ENSG00000182771/ENSG00000151834/ENSG00000148943/ENSG00000152208/ENSG00000148948/ENSG00000147955/ENSG00000118596/ENSG00000163785/ENSG00000166862/ENSG00000157219/ENSG00000125266/ENSG00000131188/ENSG00000196655/ENSG00000077522/ENSG00000117154/ENSG00000186479…
GO:0099172	BP	presynapse organization	54	-0.556774	-1.86985	5.8326e-05	0.0354184	0.0343714	6163	tags=50%, list=23%, signal=39%	ENSG00000165246/ENSG00000157240/ENSG00000196083/ENSG00000149972/ENSG00000179542/ENSG00000165527/ENSG00000171862/ENSG00000107404/ENSG00000152208/ENSG00000163539/ENSG00000153707/ENSG00000186472/ENSG00000179915/ENSG00000165379/ENSG00000178235/ENSG00000131409/ENSG00000173621/ENSG00000114251/ENSG00000070087/ENSG00000169760/ENSG00000139220/ENSG00000102924/ENSG00000184564/ENSG00000165300/ENSG00000198739…
GO:0070075	BP	tear secretion	3	-0.98407	-1.63622	9.34951e-05	0.0529842	0.0514178	246	tags=100%, list=1%, signal=99%	ENSG00000135413/ENSG00000070193
GO:0098698	BP	postsynaptic specialization assembly	35	-0.603957	-1.89176	9.92039e-05	0.0529842	0.0514178	5918	tags=49%, list=22%, signal=38%	ENSG00000196083/ENSG00000131023/ENSG00000171862/ENSG00000152208/ENSG00000172020/ENSG00000119878/ENSG00000153707/ENSG00000171246/ENSG00000179915/ENSG00000251322/ENSG00000131409/ENSG00000165985/ENSG00000173621/ENSG00000121904/ENSG00000102924/ENSG00000121871/ENSG00000162951
GO:0003729	MF	mRNA binding	331	-0.371968	-1.45376	0.000102397	0.0529842	0.0514178	9243	tags=45%, list=35%, signal=30%	ENSG00000162775/ENSG00000116350/ENSG00000257103/ENSG00000120705/ENSG00000115053/ENSG00000118197/ENSG00000149289/ENSG00000135870/ENSG00000169714/ENSG00000228716/ENSG00000165494/ENSG00000161082/ENSG00000107625/ENSG00000147274/ENSG00000104967/ENSG00000229117/ENSG00000162613/ENSG00000207741/ENSG00000070756/ENSG00000009307/ENSG00000110700/ENSG00000114391/ENSG00000135486/ENSG00000147679/ENSG00000228549…
GO:0072562	CC	blood microparticle	121	0.335239	1.71787	0.000105571	0.0529842	0.0514178	2304	tags=23%, list=9%, signal=21%	ENSG00000211662/ENSG00000244731/ENSG00000223609/ENSG00000004939/ENSG00000188219/ENSG00000211892/ENSG00000211938/ENSG00000196604/ENSG00000243466/ENSG00000211896/ENSG00000211648/ENSG00000159189/ENSG00000121410/ENSG00000244734/ENSG00000149131/ENSG00000211677/ENSG00000204388/ENSG00000204983/ENSG00000182326/ENSG00000143450/ENSG00000167768/ENSG00000108679/ENSG00000005421/ENSG00000206172/ENSG00000110169…
GO:0032543	BP	mitochondrial translation	127	-0.438237	-1.61788	0.000113036	0.0529842	0.0514178	10739	tags=57%, list=40%, signal=34%	ENSG00000132313/ENSG00000102738/ENSG00000168827/ENSG00000118246/ENSG00000143436/ENSG00000067704/ENSG00000243147/ENSG00000178952/ENSG00000175110/ENSG00000123600/ENSG00000259494/ENSG00000174547/ENSG00000106246/ENSG00000132676/ENSG00000135900/ENSG00000113048/ENSG00000120333/ENSG00000242485/ENSG00000178694/ENSG00000111639/ENSG00000112031/ENSG00000182154/ENSG00000266472/ENSG00000155906/ENSG00000198015…
GO:0007268	BP	chemical synaptic transmission	699	-0.331855	-1.33077	0.00011337	0.0529842	0.0514178	6355	tags=29%, list=24%, signal=22%	ENSG00000128872/ENSG00000164116/ENSG00000105143/ENSG00000155970/ENSG00000213585/ENSG00000148053/ENSG00000075711/ENSG00000127914/ENSG00000260230/ENSG00000165917/ENSG00000166342/ENSG00000165246/ENSG00000111052/ENSG00000168830/ENSG00000182132/ENSG00000142513/ENSG00000149305/ENSG00000146648/ENSG00000282608/ENSG00000166405/ENSG00000006210/ENSG00000188916/ENSG00000268089/ENSG00000135902/ENSG00000060709…
GO:0098916	BP	anterograde trans-synaptic signaling	699	-0.331855	-1.33077	0.00011337	0.0529842	0.0514178	6355	tags=29%, list=24%, signal=22%	ENSG00000128872/ENSG00000164116/ENSG00000105143/ENSG00000155970/ENSG00000213585/ENSG00000148053/ENSG00000075711/ENSG00000127914/ENSG00000260230/ENSG00000165917/ENSG00000166342/ENSG00000165246/ENSG00000111052/ENSG00000168830/ENSG00000182132/ENSG00000142513/ENSG00000149305/ENSG00000146648/ENSG00000282608/ENSG00000166405/ENSG00000006210/ENSG00000188916/ENSG00000268089/ENSG00000135902/ENSG00000060709…
GO:0022627	CC	cytosolic small ribosomal subunit	40	-0.587571	-1.8839	0.000116337	0.0529842	0.0514178	9147	tags=85%, list=34%, signal=56%	ENSG00000138326/ENSG00000137154/ENSG00000233927/ENSG00000185088/ENSG00000110700/ENSG00000164587/ENSG00000149806/ENSG00000008988/ENSG00000129824/ENSG00000204628/ENSG00000140988/ENSG00000115268/ENSG00000149273/ENSG00000142534/ENSG00000143947/ENSG00000105372/ENSG00000170889/ENSG00000213741/ENSG00000198034/ENSG00000083845/ENSG00000142937/ENSG00000124614/ENSG00000215301/ENSG00000177954/ENSG00000105193…
GO:0099537	BP	trans-synaptic signaling	704	-0.331384	-1.3296	0.000125834	0.055573	0.0539301	6355	tags=29%, list=24%, signal=22%	ENSG00000128872/ENSG00000164116/ENSG00000105143/ENSG00000155970/ENSG00000213585/ENSG00000148053/ENSG00000075711/ENSG00000127914/ENSG00000260230/ENSG00000165917/ENSG00000166342/ENSG00000165246/ENSG00000111052/ENSG00000168830/ENSG00000182132/ENSG00000142513/ENSG00000149305/ENSG00000146648/ENSG00000282608/ENSG00000196083/ENSG00000145934/ENSG00000166405/ENSG00000006210/ENSG00000188916/ENSG00000268089…
GO:0005681	CC	spliceosomal complex	196	-0.405437	-1.53654	0.000161946	0.0694177	0.0673655	11373	tags=55%, list=43%, signal=32%	ENSG00000184281/ENSG00000122692/ENSG00000106355/ENSG00000100056/ENSG00000099622/ENSG00000134748/ENSG00000182004/ENSG00000101452/ENSG00000162385/ENSG00000198231/ENSG00000177483/ENSG00000102241/ENSG00000169976/ENSG00000060688/ENSG00000169813/ENSG00000136875/ENSG00000183258/ENSG00000163877/ENSG00000077312/ENSG00000100941/ENSG00000265241/ENSG00000109536/ENSG00000165119/ENSG00000130332/ENSG00000115128…
GO:0045211	CC	postsynaptic membrane	310	-0.373602	-1.45425	0.00016993	0.070759	0.0686672	6274	tags=31%, list=24%, signal=24%	ENSG00000171723/ENSG00000075711/ENSG00000127914/ENSG00000143401/ENSG00000165917/ENSG00000166342/ENSG00000165246/ENSG00000111052/ENSG00000142513/ENSG00000149305/ENSG00000145934/ENSG00000268089/ENSG00000135902/ENSG00000182771/ENSG00000151834/ENSG00000138138/ENSG00000073921/ENSG00000102081/ENSG00000148943/ENSG00000152208/ENSG00000148948/ENSG00000147955/ENSG00000131435/ENSG00000118596/ENSG00000163785…
GO:0014016	BP	neuroblast differentiation	5	-0.926392	-1.79315	0.000196403	0.0795106	0.0771601	924	tags=40%, list=3%, signal=39%	ENSG00000114200/ENSG00000138083
GO:0097106	BP	postsynaptic density organization	46	-0.554664	-1.82591	0.00021109	0.0820546	0.0796289	6229	tags=48%, list=23%, signal=37%	ENSG00000075711/ENSG00000165917/ENSG00000196083/ENSG00000131023/ENSG00000165527/ENSG00000171862/ENSG00000152208/ENSG00000119878/ENSG00000153707/ENSG00000171246/ENSG00000179915/ENSG00000251322/ENSG00000131409/ENSG00000170385/ENSG00000165985/ENSG00000173621/ENSG00000169760/ENSG00000139220/ENSG00000121904/ENSG00000102924/ENSG00000121871/ENSG00000162951
GO:0048821	BP	erythrocyte development	43	0.476613	2.04517	0.000213948	0.0820546	0.0796289	1765	tags=26%, list=7%, signal=24%	ENSG00000112077/ENSG00000158578/ENSG00000004939/ENSG00000158856/ENSG00000166947/ENSG00000162722/ENSG00000102145/ENSG00000069764/ENSG00000263961/ENSG00000124098/ENSG00000172331
GO:0099536	BP	synaptic signaling	729	-0.326077	-1.30961	0.000230127	0.0859968	0.0834545	6355	tags=28%, list=24%, signal=22%	ENSG00000128872/ENSG00000164116/ENSG00000105143/ENSG00000155970/ENSG00000213585/ENSG00000148053/ENSG00000075711/ENSG00000127914/ENSG00000260230/ENSG00000165917/ENSG00000166342/ENSG00000165246/ENSG00000111052/ENSG00000168830/ENSG00000182132/ENSG00000142513/ENSG00000149305/ENSG00000146648/ENSG00000282608/ENSG00000196083/ENSG00000145934/ENSG00000166405/ENSG00000006210/ENSG00000188916/ENSG00000268089…
GO:0007188	BP	adenylate cyclase-modulating G protein-coupled receptor signaling pathway	227	-0.383561	-1.47377	0.00024601	0.0896336	0.0869838	3691	tags=23%, list=14%, signal=20%	ENSG00000125910/ENSG00000205213/ENSG00000120063/ENSG00000157219/ENSG00000198121/ENSG00000169860/ENSG00000153292/ENSG00000113262/ENSG00000152270/ENSG00000181072/ENSG00000136928/ENSG00000198523/ENSG00000088256/ENSG00000132975/ENSG00000169245/ENSG00000174946/ENSG00000113369/ENSG00000170214/ENSG00000082556/ENSG00000139292/ENSG00000117114/ENSG00000179841/ENSG00000153294/ENSG00000142875/ENSG00000131477…
GO:0048193	BP	Golgi vesicle transport	294	-0.369525	-1.43477	0.00026792	0.0952358	0.0924204	10748	tags=49%, list=40%, signal=29%	ENSG00000111481/ENSG00000149823/ENSG00000184304/ENSG00000143457/ENSG00000113615/ENSG00000054116/ENSG00000156232/ENSG00000131558/ENSG00000125124/ENSG00000166747/ENSG00000125633/ENSG00000174903/ENSG00000131381/ENSG00000138802/ENSG00000167515/ENSG00000115216/ENSG00000108587/ENSG00000134049/ENSG00000104537/ENSG00000079332/ENSG00000123983/ENSG00000198382/ENSG00000117475/ENSG00000136240/ENSG00000175582…
GO:1901338	MF	catecholamine binding	10	-0.797505	-1.8774	0.000279116	0.0968532	0.09399	730	tags=40%, list=3%, signal=39%	ENSG00000188778/ENSG00000150594/ENSG00000274286/ENSG00000180176
GO:0032446	BP	protein modification by small protein conjugation	774	-0.325135	-1.3066	0.000330378	0.111975	0.108665	11083	tags=48%, list=42%, signal=29%	ENSG00000132388/ENSG00000011275/ENSG00000113269/ENSG00000123609/ENSG00000174177/ENSG00000008405/ENSG00000168036/ENSG00000142544/ENSG00000110344/ENSG00000100644/ENSG00000103275/ENSG00000108733/ENSG00000174579/ENSG00000214717/ENSG00000140832/ENSG00000105697/ENSG00000101966/ENSG00000167962/ENSG00000169189/ENSG00000072803/ENSG00000132017/ENSG00000138663/ENSG00000119669/ENSG00000092871/ENSG00000159593…
GO:0019003	MF	GDP binding	69	-0.487848	-1.69555	0.00039913	0.132203	0.128295	9644	tags=64%, list=36%, signal=41%	ENSG00000134533/ENSG00000116473/ENSG00000168118/ENSG00000132341/ENSG00000124839/ENSG00000069974/ENSG00000106615/ENSG00000143622/ENSG00000084733/ENSG00000127314/ENSG00000100883/ENSG00000188060/ENSG00000168461/ENSG00000144566/ENSG00000117228/ENSG00000206418/ENSG00000133703/ENSG00000065135/ENSG00000124209/ENSG00000125249/ENSG00000174775/ENSG00000197562/ENSG00000123728/ENSG00000176490/ENSG00000181467…
GO:0035640	BP	exploration behavior	30	-0.59831	-1.81436	0.00041595	0.134128	0.130163	4987	tags=33%, list=19%, signal=27%	ENSG00000183691/ENSG00000130203/ENSG00000114062/ENSG00000144290/ENSG00000113851/ENSG00000197969/ENSG00000188906/ENSG00000178394/ENSG00000162951/ENSG00000120088
GO:0019814	CC	immunoglobulin complex	74	0.36983	1.74348	0.000423348	0.134128	0.130163	1442	tags=20%, list=5%, signal=19%	ENSG00000241294/ENSG00000211662/ENSG00000211892/ENSG00000211938/ENSG00000211966/ENSG00000211651/ENSG00000243466/ENSG00000211937/ENSG00000274576/ENSG00000211896/ENSG00000211648/ENSG00000211950/ENSG00000239855/ENSG00000211945/ENSG00000211677
GO:0000375	BP	RNA splicing, via transesterification reactions	301	-0.366873	-1.42655	0.000464383	0.141995	0.137798	11399	tags=54%, list=43%, signal=32%	ENSG00000203867/ENSG00000054118/ENSG00000184281/ENSG00000122692/ENSG00000126254/ENSG00000106355/ENSG00000102103/ENSG00000100056/ENSG00000064703/ENSG00000099622/ENSG00000134748/ENSG00000182004/ENSG00000205571/ENSG00000101452/ENSG00000263465/ENSG00000162385/ENSG00000198231/ENSG00000177483/ENSG00000102241/ENSG00000169976/ENSG00000060688/ENSG00000169813/ENSG00000135829/ENSG00000136875/ENSG00000183258…
GO:0042734	CC	presynaptic membrane	183	-0.395308	-1.49605	0.000467667	0.141995	0.137798	3664	tags=24%, list=14%, signal=21%	ENSG00000186908/ENSG00000198121/ENSG00000070961/ENSG00000169860/ENSG00000103546/ENSG00000183775/ENSG00000153707/ENSG00000135604/ENSG00000125266/ENSG00000064692/ENSG00000165970/ENSG00000181072/ENSG00000102468/ENSG00000179915/ENSG00000136531/ENSG00000117154/ENSG00000186479/ENSG00000082556/ENSG00000111450/ENSG00000131409/ENSG00000011347/ENSG00000040731/ENSG00000132164/ENSG00000164588/ENSG00000090776…
GO:0006913	BP	nucleocytoplasmic transport	323	-0.356405	-1.39126	0.000519556	0.15144	0.146963	10248	tags=44%, list=39%, signal=28%	ENSG00000153487/ENSG00000101146/ENSG00000181163/ENSG00000135829/ENSG00000169371/ENSG00000099901/ENSG00000173933/ENSG00000109182/ENSG00000265241/ENSG00000119720/ENSG00000165879/ENSG00000107816/ENSG00000138750/ENSG00000151461/ENSG00000051596/ENSG00000129197/ENSG00000124788/ENSG00000132341/ENSG00000008710/ENSG00000114423/ENSG00000114346/ENSG00000169629/ENSG00000102678/ENSG00000185304/ENSG00000157106…
GO:0051169	BP	nuclear transport	323	-0.356405	-1.39126	0.000519556	0.15144	0.146963	10248	tags=44%, list=39%, signal=28%	ENSG00000153487/ENSG00000101146/ENSG00000181163/ENSG00000135829/ENSG00000169371/ENSG00000099901/ENSG00000173933/ENSG00000109182/ENSG00000265241/ENSG00000119720/ENSG00000165879/ENSG00000107816/ENSG00000138750/ENSG00000151461/ENSG00000051596/ENSG00000129197/ENSG00000124788/ENSG00000132341/ENSG00000008710/ENSG00000114423/ENSG00000114346/ENSG00000169629/ENSG00000102678/ENSG00000185304/ENSG00000157106…
GO:0170014	CC	ankyrin-1 complex	8	0.818212	2.11693	0.000587086	0.167768	0.162809	1224	tags=62%, list=5%, signal=60%	ENSG00000112077/ENSG00000004939/ENSG00000166947/ENSG00000188672/ENSG00000029534
GO:0000377	BP	RNA splicing, via transesterification reactions with bulged adenosine as nucleophile	297	-0.364296	-1.41574	0.000612124	0.168323	0.163347	11399	tags=54%, list=43%, signal=31%	ENSG00000203867/ENSG00000054118/ENSG00000184281/ENSG00000122692/ENSG00000126254/ENSG00000106355/ENSG00000102103/ENSG00000100056/ENSG00000064703/ENSG00000099622/ENSG00000134748/ENSG00000182004/ENSG00000205571/ENSG00000101452/ENSG00000263465/ENSG00000162385/ENSG00000198231/ENSG00000177483/ENSG00000102241/ENSG00000169976/ENSG00000060688/ENSG00000169813/ENSG00000135829/ENSG00000136875/ENSG00000183258…
GO:0000398	BP	mRNA splicing, via spliceosome	297	-0.364296	-1.41574	0.000612124	0.168323	0.163347	11399	tags=54%, list=43%, signal=31%	ENSG00000203867/ENSG00000054118/ENSG00000184281/ENSG00000122692/ENSG00000126254/ENSG00000106355/ENSG00000102103/ENSG00000100056/ENSG00000064703/ENSG00000099622/ENSG00000134748/ENSG00000182004/ENSG00000205571/ENSG00000101452/ENSG00000263465/ENSG00000162385/ENSG00000198231/ENSG00000177483/ENSG00000102241/ENSG00000169976/ENSG00000060688/ENSG00000169813/ENSG00000135829/ENSG00000136875/ENSG00000183258…
GO:1901857	BP	positive regulation of cellular respiration	16	-0.691786	-1.83293	0.000641414	0.171574	0.166502	806	tags=19%, list=3%, signal=18%	ENSG00000203668/ENSG00000113520/ENSG00000111537
GO:0099084	BP	postsynaptic specialization organization	55	-0.507058	-1.69731	0.000657079	0.171574	0.166502	6229	tags=42%, list=23%, signal=32%	ENSG00000075711/ENSG00000165917/ENSG00000196083/ENSG00000131023/ENSG00000165527/ENSG00000171862/ENSG00000152208/ENSG00000172020/ENSG00000119878/ENSG00000153707/ENSG00000171246/ENSG00000179915/ENSG00000251322/ENSG00000131409/ENSG00000170385/ENSG00000165985/ENSG00000173621/ENSG00000169760/ENSG00000139220/ENSG00000121904/ENSG00000102924/ENSG00000121871/ENSG00000162951
GO:0060900	BP	embryonic camera-type eye formation	10	-0.778917	-1.83364	0.000659265	0.171574	0.166502	1903	tags=50%, list=7%, signal=46%	ENSG00000114251/ENSG00000137868/ENSG00000137203/ENSG00000176887/ENSG00000002745
GO:0014731	CC	spectrin-associated cytoskeleton	9	0.797458	2.15845	0.000684138	0.174923	0.169752	4024	tags=67%, list=15%, signal=57%	ENSG00000158856/ENSG00000163554/ENSG00000029534/ENSG00000070182/ENSG00000132677/ENSG00000159023
GO:0016607	CC	nuclear speck	396	-0.344732	-1.35765	0.000720411	0.180308	0.174978	11183	tags=49%, list=42%, signal=29%	ENSG00000112062/ENSG00000205323/ENSG00000102103/ENSG00000198873/ENSG00000204267/ENSG00000164136/ENSG00000100644/ENSG00000114026/ENSG00000263465/ENSG00000188895/ENSG00000162385/ENSG00000144048/ENSG00000175643/ENSG00000140262/ENSG00000166049/ENSG00000129518/ENSG00000138663/ENSG00000198231/ENSG00000198730/ENSG00000184937/ENSG00000060688/ENSG00000100211/ENSG00000136875/ENSG00000143398/ENSG00000119328…
GO:0006390	BP	mitochondrial transcription	21	-0.65198	-1.81932	0.000729941	0.180308	0.174978	6202	tags=48%, list=23%, signal=37%	ENSG00000130349/ENSG00000099821/ENSG00000108064/ENSG00000101574/ENSG00000029639/ENSG00000127989/ENSG00000132356/ENSG00000168286/ENSG00000156469/ENSG00000250479
GO:0098839	CC	postsynaptic density membrane	123	-0.424959	-1.57	0.000745021	0.180966	0.175616	6229	tags=37%, list=23%, signal=28%	ENSG00000075711/ENSG00000127914/ENSG00000143401/ENSG00000166342/ENSG00000165246/ENSG00000111052/ENSG00000182771/ENSG00000148943/ENSG00000152208/ENSG00000148948/ENSG00000147955/ENSG00000118596/ENSG00000163785/ENSG00000166862/ENSG00000125266/ENSG00000131188/ENSG00000196655/ENSG00000077522/ENSG00000117154/ENSG00000186479/ENSG00000165379/ENSG00000178235/ENSG00000131409/ENSG00000170385/ENSG00000108684…
GO:0000959	BP	mitochondrial RNA metabolic process	51	-0.519823	-1.73092	0.000768359	0.183575	0.178148	6922	tags=41%, list=26%, signal=31%	ENSG00000138035/ENSG00000138399/ENSG00000130349/ENSG00000099821/ENSG00000072506/ENSG00000108064/ENSG00000101574/ENSG00000174840/ENSG00000138095/ENSG00000072756/ENSG00000100890/ENSG00000029639/ENSG00000139131/ENSG00000127989/ENSG00000132356/ENSG00000174606/ENSG00000168286/ENSG00000174173/ENSG00000156469/ENSG00000104835/ENSG00000250479
GO:0019843	MF	rRNA binding	63	-0.48979	-1.67418	0.000839469	0.197329	0.191496	9073	tags=62%, list=34%, signal=41%	ENSG00000174547/ENSG00000128311/ENSG00000113048/ENSG00000242485/ENSG00000110700/ENSG00000147679/ENSG00000197958/ENSG00000182810/ENSG00000129824/ENSG00000177469/ENSG00000215251/ENSG00000213553/ENSG00000149273/ENSG00000089157/ENSG00000135828/ENSG00000142534/ENSG00000105373/ENSG00000104626/ENSG00000170889/ENSG00000198034/ENSG00000083845/ENSG00000145592/ENSG00000113460/ENSG00000125445/ENSG00000122406…
GO:1905606	BP	regulation of presynapse assembly	30	-0.582663	-1.76691	0.000892115	0.206376	0.200275	6013	tags=53%, list=23%, signal=41%	ENSG00000157240/ENSG00000196083/ENSG00000179542/ENSG00000165527/ENSG00000152208/ENSG00000179915/ENSG00000165379/ENSG00000178235/ENSG00000131409/ENSG00000173621/ENSG00000102924/ENSG00000184564/ENSG00000165300/ENSG00000198739/ENSG00000121871/ENSG00000162951
GO:0030594	MF	neurotransmitter receptor activity	86	-0.451502	-1.60635	0.000956022	0.217704	0.211268	6113	tags=38%, list=23%, signal=30%	ENSG00000168830/ENSG00000149305/ENSG00000268089/ENSG00000135902/ENSG00000182771/ENSG00000151834/ENSG00000152208/ENSG00000100300/ENSG00000183185/ENSG00000157219/ENSG00000183775/ENSG00000094755/ENSG00000181072/ENSG00000102468/ENSG00000145451/ENSG00000178084/ENSG00000120251/ENSG00000178394/ENSG00000101204/ENSG00000168539/ENSG00000163285/ENSG00000187730/ENSG00000164418/ENSG00000135312/ENSG00000168959…
GO:0007389	BP	pattern specification process	372	-0.347744	-1.36383	0.00102473	0.229761	0.222969	7983	tags=36%, list=30%, signal=26%	ENSG00000011143/ENSG00000107872/ENSG00000168646/ENSG00000114739/ENSG00000167034/ENSG00000136754/ENSG00000171956/ENSG00000101052/ENSG00000114315/ENSG00000160602/ENSG00000196116/ENSG00000167081/ENSG00000188064/ENSG00000152804/ENSG00000186063/ENSG00000007372/ENSG00000179029/ENSG00000168214/ENSG00000164690/ENSG00000203877/ENSG00000185716/ENSG00000134982/ENSG00000107187/ENSG00000129514/ENSG00000130702…
GO:0006958	BP	complement activation, classical pathway	37	0.483863	2.0405	0.00108319	0.239188	0.232117	3305	tags=38%, list=12%, signal=33%	ENSG00000244731/ENSG00000211892/ENSG00000211896/ENSG00000159189/ENSG00000197721/ENSG00000173372/ENSG00000149131/ENSG00000182326/ENSG00000166278/ENSG00000211897/ENSG00000095970/ENSG00000176919/ENSG00000125730/ENSG00000159403
GO:0097070	BP	ductus arteriosus closure	5	-0.900051	-1.74216	0.00110532	0.240431	0.233323	1616	tags=80%, list=6%, signal=75%	ENSG00000141052/ENSG00000137868/ENSG00000008196/ENSG00000103241
GO:0006364	BP	rRNA processing	217	-0.37879	-1.44806	0.00112494	0.241101	0.233973	12824	tags=64%, list=48%, signal=33%	ENSG00000119616/ENSG00000165733/ENSG00000183520/ENSG00000129460/ENSG00000162408/ENSG00000161970/ENSG00000109534/ENSG00000130826/ENSG00000175467/ENSG00000007376/ENSG00000165732/ENSG00000065183/ENSG00000114767/ENSG00000105202/ENSG00000088205/ENSG00000105171/ENSG00000168228/ENSG00000138382/ENSG00000107937/ENSG00000105671/ENSG00000120800/ENSG00000100029/ENSG00000189306/ENSG00000130935/ENSG00000101945…
GO:0098978	CC	glutamatergic synapse	565	-0.329267	-1.31563	0.00116892	0.246563	0.239274	6771	tags=28%, list=25%, signal=22%	ENSG00000130702/ENSG00000029725/ENSG00000111218/ENSG00000157500/ENSG00000132481/ENSG00000055917/ENSG00000177272/ENSG00000174775/ENSG00000215021/ENSG00000164116/ENSG00000105143/ENSG00000135905/ENSG00000075711/ENSG00000127914/ENSG00000103769/ENSG00000143401/ENSG00000166342/ENSG00000165246/ENSG00000129515/ENSG00000198961/ENSG00000036257/ENSG00000142513/ENSG00000180370/ENSG00000146648/ENSG00000196083…
GO:0051866	BP	general adaptation syndrome	6	-0.857874	-1.74741	0.00120528	0.246563	0.239274	2060	tags=50%, list=8%, signal=46%	ENSG00000164588/ENSG00000164841/ENSG00000120088
GO:0008227	MF	G protein-coupled amine receptor activity	27	-0.602649	-1.78604	0.00121258	0.246563	0.239274	3691	tags=48%, list=14%, signal=42%	ENSG00000157219/ENSG00000165804/ENSG00000181072/ENSG00000102468/ENSG00000170214/ENSG00000178394/ENSG00000168539/ENSG00000135312/ENSG00000179097/ENSG00000179546/ENSG00000188778/ENSG00000150594/ENSG00000274286
GO:0002455	BP	humoral immune response mediated by circulating immunoglobulin	51	0.419143	1.86785	0.00122555	0.246563	0.239274	3305	tags=31%, list=12%, signal=28%	ENSG00000244731/ENSG00000211892/ENSG00000211896/ENSG00000159189/ENSG00000174371/ENSG00000197721/ENSG00000173372/ENSG00000149131/ENSG00000182326/ENSG00000166278/ENSG00000110169/ENSG00000211897/ENSG00000095970/ENSG00000176919/ENSG00000125730/ENSG00000159403
GO:0051960	BP	regulation of nervous system development	418	-0.340166	-1.34185	0.00124504	0.246563	0.239274	8449	tags=37%, list=32%, signal=25%	ENSG00000196712/ENSG00000146425/ENSG00000135298/ENSG00000136044/ENSG00000265763/ENSG00000058404/ENSG00000106615/ENSG00000130305/ENSG00000156642/ENSG00000137693/ENSG00000128342/ENSG00000115738/ENSG00000078018/ENSG00000119866/ENSG00000277586/ENSG00000087053/ENSG00000100697/ENSG00000247596/ENSG00000198026/ENSG00000110321/ENSG00000114315/ENSG00000102359/ENSG00000138814/ENSG00000181690/ENSG00000007372…
GO:0005577	CC	fibrinogen complex	8	-0.801622	-1.74706	0.00125193	0.246563	0.239274	2651	tags=62%, list=10%, signal=56%	ENSG00000115414/ENSG00000171560/ENSG00000171557/ENSG00000127951/ENSG00000171564
GO:0030900	BP	forebrain development	371	-0.345454	-1.35413	0.00128322	0.249355	0.241983	8097	tags=35%, list=30%, signal=25%	ENSG00000171943/ENSG00000115738/ENSG00000134440/ENSG00000082701/ENSG00000277586/ENSG00000198026/ENSG00000170558/ENSG00000168542/ENSG00000166148/ENSG00000171956/ENSG00000114315/ENSG00000130449/ENSG00000188064/ENSG00000120868/ENSG00000166006/ENSG00000007372/ENSG00000143869/ENSG00000109971/ENSG00000140463/ENSG00000168214/ENSG00000164690/ENSG00000133703/ENSG00000159131/ENSG00000072415/ENSG00000181555…
GO:0001227	MF	DNA-binding transcription repressor activity, RNA polymerase II-specific	232	-0.365585	-1.40481	0.00130692	0.250619	0.24321	10610	tags=51%, list=40%, signal=31%	ENSG00000009950/ENSG00000186951/ENSG00000134107/ENSG00000205189/ENSG00000108788/ENSG00000102974/ENSG00000114861/ENSG00000177426/ENSG00000006704/ENSG00000185278/ENSG00000171940/ENSG00000105750/ENSG00000123685/ENSG00000168795/ENSG00000166860/ENSG00000071564/ENSG00000144161/ENSG00000181722/ENSG00000086102/ENSG00000119614/ENSG00000177932/ENSG00000095574/ENSG00000006194/ENSG00000169554/ENSG00000140968…
GO:0016197	BP	endosomal transport	285	-0.35674	-1.38352	0.0013783	0.256522	0.248938	10849	tags=47%, list=41%, signal=28%	ENSG00000162961/ENSG00000069329/ENSG00000172661/ENSG00000105186/ENSG00000149823/ENSG00000182484/ENSG00000103966/ENSG00000120805/ENSG00000138760/ENSG00000204713/ENSG00000183726/ENSG00000166747/ENSG00000125633/ENSG00000131381/ENSG00000149357/ENSG00000132612/ENSG00000108587/ENSG00000117280/ENSG00000134709/ENSG00000129493/ENSG00000132549/ENSG00000107036/ENSG00000187555/ENSG00000136100/ENSG00000175582…
GO:0035282	BP	segmentation	78	-0.456365	-1.60474	0.00139987	0.256522	0.248938	7941	tags=47%, list=30%, signal=33%	ENSG00000168646/ENSG00000167034/ENSG00000136754/ENSG00000171956/ENSG00000196116/ENSG00000168214/ENSG00000164690/ENSG00000203877/ENSG00000130702/ENSG00000075223/ENSG00000083093/ENSG00000086598/ENSG00000196584/ENSG00000106511/ENSG00000141646/ENSG00000149311/ENSG00000054598/ENSG00000005102/ENSG00000107779/ENSG00000105996/ENSG00000163389/ENSG00000168283/ENSG00000177508/ENSG00000101752/ENSG00000104332…
GO:0060592	BP	mammary gland formation	7	-0.832707	-1.75256	0.00140432	0.256522	0.248938	2070	tags=57%, list=8%, signal=53%	ENSG00000135111/ENSG00000185737/ENSG00000121068/ENSG00000070193
GO:0006399	BP	tRNA metabolic process	196	-0.382539	-1.44976	0.00140811	0.256522	0.248938	12794	tags=60%, list=48%, signal=31%	ENSG00000189007/ENSG00000115207/ENSG00000149743/ENSG00000132463/ENSG00000105865/ENSG00000164967/ENSG00000104047/ENSG00000134905/ENSG00000185418/ENSG00000100142/ENSG00000101391/ENSG00000105171/ENSG00000148308/ENSG00000103707/ENSG00000134014/ENSG00000104356/ENSG00000031698/ENSG00000006744/ENSG00000206562/ENSG00000100220/ENSG00000137411/ENSG00000266967/ENSG00000178149/ENSG00000037474/ENSG00000241370…
GO:0019783	MF	ubiquitin-like protein peptidase activity	104	-0.432279	-1.57353	0.00143597	0.258367	0.250729	9652	tags=52%, list=36%, signal=33%	ENSG00000187555/ENSG00000079387/ENSG00000154277/ENSG00000070010/ENSG00000119231/ENSG00000138592/ENSG00000124486/ENSG00000048028/ENSG00000156256/ENSG00000118503/ENSG00000165312/ENSG00000170185/ENSG00000164164/ENSG00000169567/ENSG00000140455/ENSG00000148481/ENSG00000135913/ENSG00000147677/ENSG00000170242/ENSG00000121022/ENSG00000175390/ENSG00000169914/ENSG00000115233/ENSG00000153975/ENSG00000136560…
GO:0099505	BP	regulation of presynaptic membrane potential	29	-0.580043	-1.74348	0.00152989	0.271356	0.263334	3380	tags=38%, list=13%, signal=33%	ENSG00000183775/ENSG00000144285/ENSG00000135643/ENSG00000164418/ENSG00000273079/ENSG00000116032/ENSG00000155511/ENSG00000111262/ENSG00000162989/ENSG00000125675/ENSG00000182255
GO:0099068	BP	postsynapse assembly	85	-0.446433	-1.58589	0.00154539	0.271356	0.263334	6562	tags=36%, list=25%, signal=28%	ENSG00000132481/ENSG00000055917/ENSG00000135905/ENSG00000165246/ENSG00000196083/ENSG00000198844/ENSG00000131023/ENSG00000171862/ENSG00000152208/ENSG00000115310/ENSG00000147955/ENSG00000165322/ENSG00000172020/ENSG00000120063/ENSG00000119878/ENSG00000153707/ENSG00000171246/ENSG00000179915/ENSG00000133083/ENSG00000251322/ENSG00000131409/ENSG00000165985/ENSG00000108684/ENSG00000173621/ENSG00000114251…
GO:0009311	BP	oligosaccharide metabolic process	55	-0.491028	-1.64365	0.00157021	0.272432	0.264378	5963	tags=36%, list=22%, signal=28%	ENSG00000196743/ENSG00000064225/ENSG00000049860/ENSG00000033170/ENSG00000109323/ENSG00000144057/ENSG00000177511/ENSG00000113532/ENSG00000090402/ENSG00000196371/ENSG00000117151/ENSG00000172461/ENSG00000127415/ENSG00000117069/ENSG00000162630/ENSG00000174951/ENSG00000184005/ENSG00000183778/ENSG00000204099/ENSG00000171124
GO:0023023	MF	MHC protein complex binding	35	-0.545397	-1.70833	0.00164058	0.280262	0.271977	8591	tags=57%, list=32%, signal=39%	ENSG00000204257/ENSG00000204252/ENSG00000153563/ENSG00000109971/ENSG00000153310/ENSG00000166710/ENSG00000019582/ENSG00000080824/ENSG00000198502/ENSG00000196126/ENSG00000179344/ENSG00000231389/ENSG00000223865/ENSG00000242574/ENSG00000237541/ENSG00000241106/ENSG00000196735/ENSG00000204287/ENSG00000156738/ENSG00000205809
GO:0098742	BP	cell-cell adhesion via plasma-membrane adhesion molecules	234	-0.371077	-1.42508	0.00167598	0.280262	0.271977	5922	tags=29%, list=22%, signal=23%	ENSG00000120328/ENSG00000196083/ENSG00000162614/ENSG00000006210/ENSG00000136826/ENSG00000218336/ENSG00000017260/ENSG00000197479/ENSG00000075945/ENSG00000051382/ENSG00000135535/ENSG00000152208/ENSG00000148948/ENSG00000139211/ENSG00000150093/ENSG00000090659/ENSG00000149564/ENSG00000175065/ENSG00000185008/ENSG00000153707/ENSG00000013297/ENSG00000244486/ENSG00000145526/ENSG00000162692/ENSG00000179915…
GO:0008066	MF	glutamate receptor activity	26	-0.604035	-1.77169	0.00170109	0.280262	0.271977	1907	tags=42%, list=7%, signal=39%	ENSG00000113262/ENSG00000120251/ENSG00000196277/ENSG00000179603/ENSG00000164418/ENSG00000168959/ENSG00000273079/ENSG00000116032/ENSG00000155511/ENSG00000125675/ENSG00000198822
GO:0048786	CC	presynaptic active zone	86	-0.443462	-1.57775	0.00170471	0.280262	0.271977	4198	tags=22%, list=16%, signal=19%	ENSG00000163785/ENSG00000178750/ENSG00000132424/ENSG00000169860/ENSG00000135604/ENSG00000186472/ENSG00000196655/ENSG00000111450/ENSG00000040731/ENSG00000164588/ENSG00000196277/ENSG00000139220/ENSG00000155511/ENSG00000104888/ENSG00000137766/ENSG00000183783/ENSG00000153956/ENSG00000176406/ENSG00000150594
GO:0004970	MF	glutamate-gated receptor activity	16	-0.66812	-1.77022	0.00171493	0.280262	0.271977	1907	tags=38%, list=7%, signal=35%	ENSG00000120251/ENSG00000164418/ENSG00000273079/ENSG00000116032/ENSG00000155511/ENSG00000125675
GO:0019228	BP	neuronal action potential	35	-0.544442	-1.70534	0.00174922	0.280262	0.271977	5237	tags=37%, list=20%, signal=30%	ENSG00000168356/ENSG00000102081/ENSG00000179941/ENSG00000144285/ENSG00000135643/ENSG00000136531/ENSG00000164588/ENSG00000114279/ENSG00000164418/ENSG00000155511/ENSG00000111262/ENSG00000105357/ENSG00000184408
GO:0008033	BP	tRNA processing	133	-0.398028	-1.47958	0.00174996	0.280262	0.271977	11757	tags=59%, list=44%, signal=33%	ENSG00000105171/ENSG00000103707/ENSG00000134014/ENSG00000104356/ENSG00000031698/ENSG00000006744/ENSG00000206562/ENSG00000100220/ENSG00000178149/ENSG00000037474/ENSG00000241370/ENSG00000145996/ENSG00000174177/ENSG00000142544/ENSG00000188917/ENSG00000066651/ENSG00000070061/ENSG00000110060/ENSG00000250305/ENSG00000171103/ENSG00000135297/ENSG00000154813/ENSG00000113272/ENSG00000123600/ENSG00000178718…
GO:0016342	CC	catenin complex	31	-0.579914	-1.77662	0.00177781	0.280658	0.272361	2949	tags=39%, list=11%, signal=34%	ENSG00000145526/ENSG00000115266/ENSG00000129910/ENSG00000150394/ENSG00000040731/ENSG00000149654/ENSG00000140937/ENSG00000066032/ENSG00000113361/ENSG00000154162/ENSG00000081138/ENSG00000071991
GO:0006888	BP	endoplasmic reticulum to Golgi vesicle-mediated transport	120	-0.417447	-1.53835	0.00179094	0.280658	0.272361	10585	tags=53%, list=40%, signal=32%	ENSG00000113615/ENSG00000054116/ENSG00000156232/ENSG00000174903/ENSG00000138802/ENSG00000167515/ENSG00000115216/ENSG00000108587/ENSG00000134049/ENSG00000079332/ENSG00000119820/ENSG00000138674/ENSG00000184840/ENSG00000125991/ENSG00000168374/ENSG00000107651/ENSG00000181704/ENSG00000101558/ENSG00000143771/ENSG00000145817/ENSG00000114354/ENSG00000150527/ENSG00000184432/ENSG00000117153/ENSG00000138069…
GO:0015757	BP	galactose transmembrane transport	5	0.882151	1.91324	0.00181393	0.281236	0.272922	1924	tags=60%, list=7%, signal=56%	ENSG00000162426/ENSG00000163581/ENSG00000197496
GO:0048787	CC	presynaptic active zone membrane	35	-0.542647	-1.69972	0.00185787	0.28157	0.273246	4198	tags=31%, list=16%, signal=27%	ENSG00000163785/ENSG00000178750/ENSG00000169860/ENSG00000135604/ENSG00000111450/ENSG00000040731/ENSG00000164588/ENSG00000155511/ENSG00000183783/ENSG00000153956/ENSG00000150594
GO:0099174	BP	regulation of presynapse organization	31	-0.578628	-1.77268	0.00186726	0.28157	0.273246	6013	tags=52%, list=23%, signal=40%	ENSG00000157240/ENSG00000196083/ENSG00000179542/ENSG00000165527/ENSG00000152208/ENSG00000179915/ENSG00000165379/ENSG00000178235/ENSG00000131409/ENSG00000173621/ENSG00000102924/ENSG00000184564/ENSG00000165300/ENSG00000198739/ENSG00000121871/ENSG00000162951
GO:0003002	BP	regionalization	335	-0.34597	-1.35305	0.00187404	0.28157	0.273246	7983	tags=36%, list=30%, signal=25%	ENSG00000011143/ENSG00000107872/ENSG00000168646/ENSG00000114739/ENSG00000167034/ENSG00000136754/ENSG00000171956/ENSG00000101052/ENSG00000114315/ENSG00000160602/ENSG00000196116/ENSG00000167081/ENSG00000188064/ENSG00000152804/ENSG00000186063/ENSG00000007372/ENSG00000179029/ENSG00000168214/ENSG00000164690/ENSG00000203877/ENSG00000185716/ENSG00000107187/ENSG00000129514/ENSG00000130702/ENSG00000166596…
GO:0014060	BP	regulation of epinephrine secretion	3	-0.947001	-1.57458	0.00194043	0.281598	0.273274	164	tags=67%, list=1%, signal=66%	ENSG00000150594/ENSG00000274286
GO:0032811	BP	negative regulation of epinephrine secretion	3	-0.947001	-1.57458	0.00194043	0.281598	0.273274	164	tags=67%, list=1%, signal=66%	ENSG00000150594/ENSG00000274286
GO:0048242	BP	epinephrine secretion	3	-0.947001	-1.57458	0.00194043	0.281598	0.273274	164	tags=67%, list=1%, signal=66%	ENSG00000150594/ENSG00000274286
GO:0034504	BP	protein localization to nucleus	310	-0.350231	-1.36328	0.00195413	0.281598	0.273274	9457	tags=40%, list=36%, signal=26%	ENSG00000107816/ENSG00000138750/ENSG00000129197/ENSG00000166226/ENSG00000127445/ENSG00000205423/ENSG00000132341/ENSG00000114423/ENSG00000114346/ENSG00000169629/ENSG00000146731/ENSG00000102678/ENSG00000185304/ENSG00000105677/ENSG00000164924/ENSG00000136810/ENSG00000196712/ENSG00000136044/ENSG00000108559/ENSG00000178951/ENSG00000159256/ENSG00000163002/ENSG00000137693/ENSG00000120686/ENSG00000149196…
GO:0071696	BP	ectodermal placode development	13	-0.708505	-1.79578	0.00197341	0.281598	0.273274	2976	tags=38%, list=11%, signal=34%	ENSG00000196591/ENSG00000135111/ENSG00000185737/ENSG00000121068/ENSG00000100625
GO:0009635	BP	response to herbicide	3	-0.945878	-1.57271	0.00199968	0.281598	0.273274	46	tags=67%, list=0%, signal=67%	ENSG00000148218/ENSG00000180176
GO:0010608	BP	post-transcriptional regulation of gene expression	535	-0.321575	-1.28395	0.00201642	0.281598	0.273274	10271	tags=46%, list=39%, signal=29%	ENSG00000204348/ENSG00000253729/ENSG00000260778/ENSG00000111640/ENSG00000197181/ENSG00000181163/ENSG00000105605/ENSG00000199082/ENSG00000265142/ENSG00000135829/ENSG00000187840/ENSG00000272886/ENSG00000151065/ENSG00000173933/ENSG00000265241/ENSG00000123600/ENSG00000119720/ENSG00000168002/ENSG00000158615/ENSG00000198492/ENSG00000134698/ENSG00000186666/ENSG00000079387/ENSG00000156976/ENSG00000145191…
GO:0016567	BP	protein ubiquitination	689	-0.317799	-1.2741	0.00205341	0.281598	0.273274	9813	tags=42%, list=37%, signal=27%	ENSG00000163961/ENSG00000181852/ENSG00000157450/ENSG00000072201/ENSG00000070950/ENSG00000181019/ENSG00000090432/ENSG00000122257/ENSG00000177889/ENSG00000187555/ENSG00000055130/ENSG00000184787/ENSG00000050748/ENSG00000091732/ENSG00000107341/ENSG00000182670/ENSG00000071794/ENSG00000132964/ENSG00000163162/ENSG00000086102/ENSG00000086061/ENSG00000145604/ENSG00000108578/ENSG00000162191/ENSG00000153107…
GO:0042101	CC	T cell receptor complex	113	-0.416251	-1.52324	0.00206396	0.281598	0.273274	5016	tags=34%, list=19%, signal=27%	ENSG00000211791/ENSG00000232869/ENSG00000283063/ENSG00000211753/ENSG00000211699/ENSG00000211821/ENSG00000211818/ENSG00000211802/ENSG00000211786/ENSG00000211749/ENSG00000211825/ENSG00000211716/ENSG00000211788/ENSG00000211816/ENSG00000170017/ENSG00000211779/ENSG00000275743/ENSG00000211777/ENSG00000211706/ENSG00000282431/ENSG00000253291/ENSG00000211817/ENSG00000211806/ENSG00000211797/ENSG00000211801…
GO:0051867	BP	general adaptation syndrome, behavioral process	5	-0.885313	-1.71364	0.00208526	0.281598	0.273274	2060	tags=60%, list=8%, signal=55%	ENSG00000164588/ENSG00000164841/ENSG00000120088
GO:0002072	BP	optic cup morphogenesis involved in camera-type eye development	7	-0.81666	-1.71879	0.00208677	0.281598	0.273274	1903	tags=57%, list=7%, signal=53%	ENSG00000114251/ENSG00000137203/ENSG00000176887/ENSG00000002745
GO:0099150	BP	regulation of postsynaptic specialization assembly	21	-0.622821	-1.73795	0.00214781	0.287176	0.278686	5918	tags=48%, list=22%, signal=37%	ENSG00000196083/ENSG00000131023/ENSG00000152208/ENSG00000172020/ENSG00000119878/ENSG00000153707/ENSG00000131409/ENSG00000173621/ENSG00000102924/ENSG00000162951
GO:0000245	BP	spliceosomal complex assembly	78	-0.448632	-1.57754	0.00221494	0.29346	0.284784	11025	tags=60%, list=41%, signal=35%	ENSG00000182004/ENSG00000205571/ENSG00000198231/ENSG00000102241/ENSG00000169976/ENSG00000163877/ENSG00000111786/ENSG00000115128/ENSG00000101343/ENSG00000168883/ENSG00000100650/ENSG00000167088/ENSG00000164609/ENSG00000161082/ENSG00000131876/ENSG00000101489/ENSG00000100410/ENSG00000005436/ENSG00000134597/ENSG00000125743/ENSG00000125835/ENSG00000117616/ENSG00000124562/ENSG00000124193/ENSG00000145833…
GO:0005354	MF	galactose transmembrane transporter activity	4	0.925783	1.83745	0.00223901	0.293976	0.285285	514	tags=50%, list=2%, signal=49%	ENSG00000162426/ENSG00000163581
GO:0006886	BP	intracellular protein transport	654	-0.316713	-1.26923	0.0023124	0.298073	0.289261	10785	tags=44%, list=41%, signal=27%	ENSG00000111581/ENSG00000266412/ENSG00000111481/ENSG00000168710/ENSG00000275066/ENSG00000184304/ENSG00000113615/ENSG00000183255/ENSG00000120805/ENSG00000070831/ENSG00000058262/ENSG00000134809/ENSG00000113569/ENSG00000138760/ENSG00000166747/ENSG00000072849/ENSG00000174903/ENSG00000153487/ENSG00000138802/ENSG00000132612/ENSG00000196683/ENSG00000181163/ENSG00000105605/ENSG00000100347/ENSG00000169371…
GO:0001508	BP	action potential	159	-0.39167	-1.47323	0.00231706	0.298073	0.289261	6688	tags=33%, list=25%, signal=25%	ENSG00000101400/ENSG00000177272/ENSG00000183023/ENSG00000148053/ENSG00000075711/ENSG00000127914/ENSG00000089250/ENSG00000151320/ENSG00000156052/ENSG00000265107/ENSG00000168356/ENSG00000153253/ENSG00000102081/ENSG00000156486/ENSG00000179941/ENSG00000145390/ENSG00000075142/ENSG00000099822/ENSG00000198626/ENSG00000144285/ENSG00000118160/ENSG00000135643/ENSG00000088256/ENSG00000164180/ENSG00000135218…
GO:0006413	BP	translational initiation	119	-0.410792	-1.51052	0.00233157	0.298073	0.289261	10121	tags=56%, list=38%, signal=35%	ENSG00000181163/ENSG00000187840/ENSG00000070785/ENSG00000173933/ENSG00000168002/ENSG00000143486/ENSG00000198492/ENSG00000156976/ENSG00000145191/ENSG00000128829/ENSG00000106682/ENSG00000104408/ENSG00000009307/ENSG00000149716/ENSG00000124374/ENSG00000175087/ENSG00000110321/ENSG00000130741/ENSG00000100353/ENSG00000149273/ENSG00000151247/ENSG00000107581/ENSG00000242372/ENSG00000147677/ENSG00000172071…
GO:0021533	BP	cell differentiation in hindbrain	23	-0.610752	-1.74578	0.0024335	0.308398	0.299281	5008	tags=48%, list=19%, signal=39%	ENSG00000123607/ENSG00000183691/ENSG00000152208/ENSG00000135049/ENSG00000069667/ENSG00000179915/ENSG00000164209/ENSG00000102924/ENSG00000135472/ENSG00000273706/ENSG00000089116
GO:0048706	BP	embryonic skeletal system development	96	-0.432544	-1.55366	0.00251715	0.31625	0.306901	7190	tags=44%, list=27%, signal=32%	ENSG00000164690/ENSG00000185716/ENSG00000181555/ENSG00000143816/ENSG00000169762/ENSG00000075711/ENSG00000114378/ENSG00000182742/ENSG00000170689/ENSG00000156103/ENSG00000148516/ENSG00000175387/ENSG00000183691/ENSG00000116132/ENSG00000108821/ENSG00000126870/ENSG00000162769/ENSG00000105997/ENSG00000106799/ENSG00000164190/ENSG00000120549/ENSG00000172845/ENSG00000105996/ENSG00000011258/ENSG00000170577…
GO:0000313	CC	organellar ribosome	85	-0.43656	-1.55081	0.00259168	0.317468	0.308083	9209	tags=52%, list=35%, signal=34%	ENSG00000259494/ENSG00000174547/ENSG00000132676/ENSG00000135900/ENSG00000113048/ENSG00000120333/ENSG00000242485/ENSG00000178694/ENSG00000111639/ENSG00000182154/ENSG00000266472/ENSG00000198015/ENSG00000175756/ENSG00000278845/ENSG00000154719/ENSG00000159111/ENSG00000182180/ENSG00000055950/ENSG00000183617/ENSG00000061794/ENSG00000125445/ENSG00000171421/ENSG00000143314/ENSG00000158042/ENSG00000048544…
GO:0005761	CC	mitochondrial ribosome	85	-0.43656	-1.55081	0.00259168	0.317468	0.308083	9209	tags=52%, list=35%, signal=34%	ENSG00000259494/ENSG00000174547/ENSG00000132676/ENSG00000135900/ENSG00000113048/ENSG00000120333/ENSG00000242485/ENSG00000178694/ENSG00000111639/ENSG00000182154/ENSG00000266472/ENSG00000198015/ENSG00000175756/ENSG00000278845/ENSG00000154719/ENSG00000159111/ENSG00000182180/ENSG00000055950/ENSG00000183617/ENSG00000061794/ENSG00000125445/ENSG00000171421/ENSG00000143314/ENSG00000158042/ENSG00000048544…
GO:0060788	BP	ectodermal placode formation	12	-0.725815	-1.80318	0.00261398	0.317468	0.308083	2976	tags=42%, list=11%, signal=37%	ENSG00000196591/ENSG00000135111/ENSG00000185737/ENSG00000121068/ENSG00000100625
GO:0071697	BP	ectodermal placode morphogenesis	12	-0.725815	-1.80318	0.00261398	0.317468	0.308083	2976	tags=42%, list=11%, signal=37%	ENSG00000196591/ENSG00000135111/ENSG00000185737/ENSG00000121068/ENSG00000100625
GO:0045165	BP	cell fate commitment	237	-0.361711	-1.38939	0.00265865	0.320097	0.310634	7325	tags=34%, list=28%, signal=25%	ENSG00000007372/ENSG00000143869/ENSG00000121075/ENSG00000168214/ENSG00000164690/ENSG00000107485/ENSG00000143816/ENSG00000134982/ENSG00000157764/ENSG00000064655/ENSG00000107187/ENSG00000129514/ENSG00000180447/ENSG00000182968/ENSG00000221818/ENSG00000169884/ENSG00000136826/ENSG00000141646/ENSG00000139549/ENSG00000134352/ENSG00000125798/ENSG00000175387/ENSG00000131023/ENSG00000113658/ENSG00000116132…
GO:0042274	BP	ribosomal small subunit biogenesis	107	-0.417935	-1.52749	0.00274691	0.320097	0.310634	10262	tags=56%, list=39%, signal=35%	ENSG00000253729/ENSG00000132467/ENSG00000148296/ENSG00000181163/ENSG00000104884/ENSG00000134419/ENSG00000272047/ENSG00000138326/ENSG00000108651/ENSG00000137154/ENSG00000275464/ENSG00000067334/ENSG00000171824/ENSG00000233927/ENSG00000185088/ENSG00000110700/ENSG00000146109/ENSG00000124784/ENSG00000147679/ENSG00000164587/ENSG00000164167/ENSG00000149806/ENSG00000165792/ENSG00000115268/ENSG00000196943…
GO:0035925	MF	mRNA 3'-UTR AU-rich region binding	28	-0.571544	-1.70753	0.00274925	0.320097	0.310634	5588	tags=43%, list=21%, signal=34%	ENSG00000174953/ENSG00000162374/ENSG00000137449/ENSG00000123737/ENSG00000177733/ENSG00000114416/ENSG00000120699/ENSG00000151923/ENSG00000116001/ENSG00000167005/ENSG00000181588/ENSG00000196361
GO:0004930	MF	G protein-coupled receptor activity	479	-0.325595	-1.29371	0.00275637	0.320097	0.310634	6786	tags=32%, list=25%, signal=24%	ENSG00000159961/ENSG00000197706/ENSG00000122679/ENSG00000177201/ENSG00000169762/ENSG00000162618/ENSG00000172324/ENSG00000138039/ENSG00000279000/ENSG00000179826/ENSG00000167355/ENSG00000115365/ENSG00000173250/ENSG00000164220/ENSG00000171873/ENSG00000140030/ENSG00000172640/ENSG00000130368/ENSG00000168830/ENSG00000157240/ENSG00000198963/ENSG00000282608/ENSG00000184478/ENSG00000152207/ENSG00000176893…
GO:0006403	BP	RNA localization	192	-0.377908	-1.43102	0.00275794	0.320097	0.310634	11179	tags=51%, list=42%, signal=30%	ENSG00000205323/ENSG00000037474/ENSG00000135624/ENSG00000136231/ENSG00000120533/ENSG00000162385/ENSG00000111581/ENSG00000163166/ENSG00000173273/ENSG00000113569/ENSG00000101146/ENSG00000151746/ENSG00000135829/ENSG00000169371/ENSG00000147400/ENSG00000265241/ENSG00000119720/ENSG00000138750/ENSG00000151461/ENSG00000051596/ENSG00000166226/ENSG00000132341/ENSG00000146731/ENSG00000128311/ENSG00000157106…
GO:0032127	CC	dense core granule membrane	7	-0.806117	-1.6966	0.00276975	0.320097	0.310634	4815	tags=86%, list=18%, signal=70%	ENSG00000163618/ENSG00000164506/ENSG00000132872/ENSG00000129990/ENSG00000130294/ENSG00000129003
GO:0071514	BP	genomic imprinting	17	-0.652678	-1.7632	0.00278937	0.320097	0.310634	5625	tags=53%, list=21%, signal=42%	ENSG00000204644/ENSG00000054267/ENSG00000124092/ENSG00000204186/ENSG00000032219/ENSG00000121879/ENSG00000143194/ENSG00000182636/ENSG00000167244
GO:1905030	MF	voltage-gated monoatomic ion channel activity involved in regulation of postsynaptic membrane potential	4	-0.918084	-1.66705	0.00282297	0.321048	0.311557	2034	tags=75%, list=8%, signal=69%	ENSG00000135750/ENSG00000111262/ENSG00000184408
GO:0003924	MF	GTPase activity	301	-0.348435	-1.35486	0.00284172	0.321048	0.311557	10594	tags=48%, list=40%, signal=29%	ENSG00000270885/ENSG00000162645/ENSG00000120805/ENSG00000070831/ENSG00000168827/ENSG00000197959/ENSG00000116741/ENSG00000171700/ENSG00000185721/ENSG00000174903/ENSG00000132698/ENSG00000104833/ENSG00000178952/ENSG00000137502/ENSG00000117280/ENSG00000119729/ENSG00000115137/ENSG00000079332/ENSG00000140598/ENSG00000116574/ENSG00000134533/ENSG00000175582/ENSG00000116473/ENSG00000228696/ENSG00000168118…
GO:0022832	MF	voltage-gated channel activity	151	-0.380441	-1.42715	0.00291987	0.323065	0.313515	4822	tags=25%, list=18%, signal=21%	ENSG00000115474/ENSG00000169282/ENSG00000078668/ENSG00000138448/ENSG00000118762/ENSG00000188092/ENSG00000131620/ENSG00000166862/ENSG00000107147/ENSG00000105642/ENSG00000099822/ENSG00000144285/ENSG00000260458/ENSG00000081248/ENSG00000135643/ENSG00000075043/ENSG00000153822/ENSG00000164588/ENSG00000135750/ENSG00000157542/ENSG00000165091/ENSG00000148408/ENSG00000184185/ENSG00000182389/ENSG00000069431…
GO:0003730	MF	mRNA 3'-UTR binding	101	-0.426387	-1.54571	0.0029698	0.323065	0.313515	6548	tags=38%, list=25%, signal=28%	ENSG00000055917/ENSG00000120948/ENSG00000108654/ENSG00000122566/ENSG00000142864/ENSG00000174953/ENSG00000270647/ENSG00000092199/ENSG00000122406/ENSG00000159217/ENSG00000102081/ENSG00000162374/ENSG00000112531/ENSG00000153187/ENSG00000153250/ENSG00000137449/ENSG00000138095/ENSG00000123737/ENSG00000224578/ENSG00000170144/ENSG00000161813/ENSG00000177733/ENSG00000116791/ENSG00000114416/ENSG00000120699…
GO:0022618	BP	protein-RNA complex assembly	193	-0.3735	-1.41569	0.00298006	0.323065	0.313515	10470	tags=55%, list=39%, signal=34%	ENSG00000118246/ENSG00000102241/ENSG00000169976/ENSG00000253729/ENSG00000135829/ENSG00000163877/ENSG00000111786/ENSG00000143486/ENSG00000075856/ENSG00000134698/ENSG00000137574/ENSG00000115128/ENSG00000101343/ENSG00000139546/ENSG00000168883/ENSG00000172809/ENSG00000046647/ENSG00000100650/ENSG00000167088/ENSG00000074201/ENSG00000164609/ENSG00000275464/ENSG00000161082/ENSG00000233927/ENSG00000104408…
GO:0140098	MF	catalytic activity, acting on RNA	374	-0.335686	-1.31701	0.00298731	0.323065	0.313515	12005	tags=52%, list=45%, signal=29%	ENSG00000105202/ENSG00000127054/ENSG00000125107/ENSG00000160862/ENSG00000088205/ENSG00000105171/ENSG00000168228/ENSG00000138382/ENSG00000103707/ENSG00000151014/ENSG00000104356/ENSG00000105671/ENSG00000031698/ENSG00000006744/ENSG00000102921/ENSG00000206562/ENSG00000100220/ENSG00000157036/ENSG00000137411/ENSG00000156502/ENSG00000266967/ENSG00000178149/ENSG00000064703/ENSG00000037474/ENSG00000113356…
GO:0035418	BP	protein localization to synapse	86	-0.433377	-1.54186	0.00303015	0.323065	0.313515	6440	tags=36%, list=24%, signal=27%	ENSG00000174775/ENSG00000075711/ENSG00000103769/ENSG00000165917/ENSG00000166342/ENSG00000102383/ENSG00000175104/ENSG00000040341/ENSG00000041353/ENSG00000107404/ENSG00000104219/ENSG00000170759/ENSG00000166862/ENSG00000106211/ENSG00000161270/ENSG00000137845/ENSG00000186472/ENSG00000171246/ENSG00000179915/ENSG00000128585/ENSG00000165985/ENSG00000108684/ENSG00000188730/ENSG00000114251/ENSG00000169760…
GO:0030684	CC	preribosome	103	-0.415714	-1.51245	0.00304107	0.323065	0.313515	9316	tags=51%, list=35%, signal=34%	ENSG00000160214/ENSG00000067533/ENSG00000138326/ENSG00000108651/ENSG00000156697/ENSG00000137154/ENSG00000275464/ENSG00000067334/ENSG00000171824/ENSG00000233927/ENSG00000110700/ENSG00000124784/ENSG00000147679/ENSG00000164587/ENSG00000053372/ENSG00000138442/ENSG00000196943/ENSG00000142534/ENSG00000143947/ENSG00000105372/ENSG00000170889/ENSG00000198034/ENSG00000083845/ENSG00000187051/ENSG00000163811…
GO:0098982	CC	GABA-ergic synapse	100	-0.419461	-1.5158	0.00309275	0.323065	0.313515	6855	tags=36%, list=26%, signal=27%	ENSG00000022355/ENSG00000007516/ENSG00000215021/ENSG00000164116/ENSG00000165246/ENSG00000149972/ENSG00000182771/ENSG00000151834/ENSG00000138758/ENSG00000078142/ENSG00000172020/ENSG00000070718/ENSG00000183185/ENSG00000197106/ENSG00000198121/ENSG00000186472/ENSG00000054803/ENSG00000144290/ENSG00000179915/ENSG00000128585/ENSG00000165379/ENSG00000178235/ENSG00000040731/ENSG00000173621/ENSG00000132164…
GO:0050767	BP	regulation of neurogenesis	343	-0.342818	-1.34095	0.00309863	0.323065	0.313515	8449	tags=36%, list=32%, signal=25%	ENSG00000196712/ENSG00000146425/ENSG00000136044/ENSG00000265763/ENSG00000058404/ENSG00000106615/ENSG00000156642/ENSG00000137693/ENSG00000128342/ENSG00000115738/ENSG00000078018/ENSG00000119866/ENSG00000277586/ENSG00000100697/ENSG00000247596/ENSG00000198026/ENSG00000110321/ENSG00000114315/ENSG00000138814/ENSG00000181690/ENSG00000007372/ENSG00000137872/ENSG00000164690/ENSG00000133703/ENSG00000116106…
GO:1904729	BP	regulation of intestinal lipid absorption	8	0.764734	1.97857	0.00310375	0.323065	0.313515	5325	tags=75%, list=20%, signal=60%	ENSG00000158874/ENSG00000180432/ENSG00000174697/ENSG00000182156/ENSG00000111684/ENSG00000106404
GO:0001217	MF	DNA-binding transcription repressor activity	241	-0.358789	-1.37967	0.00310486	0.323065	0.313515	9932	tags=46%, list=37%, signal=29%	ENSG00000006704/ENSG00000185278/ENSG00000171940/ENSG00000105750/ENSG00000123685/ENSG00000168795/ENSG00000166860/ENSG00000071564/ENSG00000144161/ENSG00000181722/ENSG00000086102/ENSG00000119614/ENSG00000177932/ENSG00000095574/ENSG00000006194/ENSG00000169554/ENSG00000140968/ENSG00000187634/ENSG00000178951/ENSG00000177125/ENSG00000179456/ENSG00000149596/ENSG00000197587/ENSG00000119866/ENSG00000156273…
GO:0003208	BP	cardiac ventricle morphogenesis	61	-0.477867	-1.62955	0.0031103	0.323065	0.313515	7203	tags=43%, list=27%, signal=31%	ENSG00000168214/ENSG00000107485/ENSG00000124766/ENSG00000075223/ENSG00000081479/ENSG00000159173/ENSG00000092054/ENSG00000141646/ENSG00000197616/ENSG00000183691/ENSG00000054598/ENSG00000106799/ENSG00000109472/ENSG00000136574/ENSG00000107779/ENSG00000198626/ENSG00000169946/ENSG00000081189/ENSG00000060718/ENSG00000118194/ENSG00000215417/ENSG00000129991/ENSG00000164683/ENSG00000128917/ENSG00000103241…
GO:0101005	MF	deubiquitinase activity	92	-0.433161	-1.54901	0.00312558	0.323065	0.313515	9267	tags=50%, list=35%, signal=33%	ENSG00000154277/ENSG00000070010/ENSG00000138592/ENSG00000124486/ENSG00000048028/ENSG00000156256/ENSG00000118503/ENSG00000165312/ENSG00000170185/ENSG00000164164/ENSG00000140455/ENSG00000148481/ENSG00000135913/ENSG00000147677/ENSG00000170242/ENSG00000121022/ENSG00000175390/ENSG00000169914/ENSG00000115233/ENSG00000153975/ENSG00000136560/ENSG00000155100/ENSG00000115464/ENSG00000161677/ENSG00000162402…
GO:0003229	BP	ventricular cardiac muscle tissue development	56	-0.47039	-1.58702	0.00320696	0.329142	0.319412	8069	tags=43%, list=30%, signal=30%	ENSG00000115738/ENSG00000160808/ENSG00000134046/ENSG00000168214/ENSG00000081479/ENSG00000159173/ENSG00000092054/ENSG00000141646/ENSG00000197616/ENSG00000183691/ENSG00000054598/ENSG00000106799/ENSG00000107779/ENSG00000084073/ENSG00000177508/ENSG00000198626/ENSG00000169946/ENSG00000135111/ENSG00000060718/ENSG00000118194/ENSG00000129991/ENSG00000163638/ENSG00000128917/ENSG00000151617
GO:0021854	BP	hypothalamus development	23	-0.599691	-1.71416	0.00336052	0.339286	0.329256	3821	tags=39%, list=14%, signal=34%	ENSG00000104164/ENSG00000184486/ENSG00000175325/ENSG00000277893/ENSG00000134438/ENSG00000169840/ENSG00000173376/ENSG00000170381/ENSG00000171540
GO:1905874	BP	regulation of postsynaptic density organization	21	-0.611561	-1.70653	0.00337327	0.339286	0.329256	5918	tags=48%, list=22%, signal=37%	ENSG00000196083/ENSG00000131023/ENSG00000152208/ENSG00000119878/ENSG00000153707/ENSG00000131409/ENSG00000170385/ENSG00000173621/ENSG00000102924/ENSG00000162951
GO:0006892	BP	post-Golgi vesicle-mediated transport	110	-0.416154	-1.51841	0.00338265	0.339286	0.329256	10376	tags=49%, list=39%, signal=30%	ENSG00000131558/ENSG00000125124/ENSG00000166747/ENSG00000125633/ENSG00000131381/ENSG00000104537/ENSG00000123983/ENSG00000117475/ENSG00000112685/ENSG00000177879/ENSG00000103365/ENSG00000144036/ENSG00000113384/ENSG00000089177/ENSG00000085832/ENSG00000197535/ENSG00000100568/ENSG00000084733/ENSG00000120992/ENSG00000124198/ENSG00000204628/ENSG00000168461/ENSG00000138190/ENSG00000162852/ENSG00000029725…
GO:0048562	BP	embryonic organ morphogenesis	238	-0.356677	-1.37033	0.00339891	0.339286	0.329256	5652	tags=29%, list=21%, signal=23%	ENSG00000197614/ENSG00000113971/ENSG00000170689/ENSG00000156103/ENSG00000148516/ENSG00000180228/ENSG00000175387/ENSG00000089847/ENSG00000204385/ENSG00000183691/ENSG00000107404/ENSG00000116132/ENSG00000078401/ENSG00000118526/ENSG00000196586/ENSG00000126870/ENSG00000162769/ENSG00000105997/ENSG00000118762/ENSG00000106799/ENSG00000136574/ENSG00000164190/ENSG00000165730/ENSG00000172845/ENSG00000105996…
GO:0048557	BP	embryonic digestive tract morphogenesis	16	-0.649932	-1.72203	0.0034468	0.34065	0.33058	4733	tags=50%, list=18%, signal=41%	ENSG00000118526/ENSG00000164190/ENSG00000170577/ENSG00000275410/ENSG00000176887/ENSG00000168779/ENSG00000070193/ENSG00000103241
GO:0098797	CC	plasma membrane protein complex	646	-0.31384	-1.25729	0.00345932	0.34065	0.33058	7917	tags=33%, list=30%, signal=23%	ENSG00000131374/ENSG00000114739/ENSG00000185774/ENSG00000282939/ENSG00000143473/ENSG00000163686/ENSG00000153563/ENSG00000079112/ENSG00000069849/ENSG00000123700/ENSG00000082512/ENSG00000130433/ENSG00000158517/ENSG00000170558/ENSG00000211745/ENSG00000172164/ENSG00000132639/ENSG00000120457/ENSG00000166006/ENSG00000174130/ENSG00000165178/ENSG00000169704/ENSG00000122705/ENSG00000116030/ENSG00000065135…
GO:0099151	BP	regulation of postsynaptic density assembly	17	-0.644817	-1.74196	0.00349256	0.340869	0.330792	5918	tags=53%, list=22%, signal=41%	ENSG00000196083/ENSG00000131023/ENSG00000152208/ENSG00000119878/ENSG00000153707/ENSG00000131409/ENSG00000173621/ENSG00000102924/ENSG00000162951
GO:1990405	MF	protein antigen binding	7	-0.79579	-1.67487	0.00350833	0.340869	0.330792	2556	tags=43%, list=10%, signal=39%	ENSG00000115232/ENSG00000122194/ENSG00000205809
GO:0061029	BP	eyelid development in camera-type eye	11	-0.710947	-1.72351	0.00353541	0.341225	0.331138	6512	tags=64%, list=24%, signal=48%	ENSG00000122641/ENSG00000146648/ENSG00000196591/ENSG00000115904/ENSG00000137868/ENSG00000137203/ENSG00000176887
GO:0023061	BP	signal release	440	-0.32623	-1.29143	0.00365161	0.349907	0.339562	7134	tags=30%, list=27%, signal=22%	ENSG00000107485/ENSG00000138069/ENSG00000054356/ENSG00000144747/ENSG00000121853/ENSG00000124333/ENSG00000157764/ENSG00000115138/ENSG00000084093/ENSG00000124766/ENSG00000198843/ENSG00000007516/ENSG00000155380/ENSG00000122641/ENSG00000164022/ENSG00000173250/ENSG00000120948/ENSG00000164220/ENSG00000155970/ENSG00000082196/ENSG00000271503/ENSG00000001626/ENSG00000111052/ENSG00000148672/ENSG00000150907…
GO:0009952	BP	anterior/posterior pattern specification	158	-0.382763	-1.4398	0.00367337	0.349907	0.339562	7941	tags=41%, list=30%, signal=29%	ENSG00000168646/ENSG00000114739/ENSG00000167034/ENSG00000136754/ENSG00000171956/ENSG00000114315/ENSG00000196116/ENSG00000167081/ENSG00000152804/ENSG00000007372/ENSG00000168214/ENSG00000164690/ENSG00000203877/ENSG00000075223/ENSG00000115507/ENSG00000163064/ENSG00000083093/ENSG00000086598/ENSG00000196584/ENSG00000182742/ENSG00000106511/ENSG00000141646/ENSG00000069812/ENSG00000170689/ENSG00000125798…
GO:0050804	BP	modulation of chemical synaptic transmission	471	-0.325413	-1.29208	0.00375531	0.353711	0.343255	6451	tags=28%, list=24%, signal=21%	ENSG00000173250/ENSG00000174775/ENSG00000164116/ENSG00000155970/ENSG00000148053/ENSG00000260230/ENSG00000165917/ENSG00000166342/ENSG00000165246/ENSG00000142513/ENSG00000146648/ENSG00000282608/ENSG00000006210/ENSG00000196549/ENSG00000182771/ENSG00000168309/ENSG00000134259/ENSG00000138138/ENSG00000040341/ENSG00000117009/ENSG00000135679/ENSG00000171862/ENSG00000137285/ENSG00000109189/ENSG00000102081…
GO:0005272	MF	sodium channel activity	47	-0.496287	-1.63821	0.00377017	0.353711	0.343255	5237	tags=38%, list=20%, signal=31%	ENSG00000168356/ENSG00000153253/ENSG00000146950/ENSG00000118762/ENSG00000070729/ENSG00000213199/ENSG00000099822/ENSG00000144285/ENSG00000136531/ENSG00000166828/ENSG00000136546/ENSG00000108684/ENSG00000164588/ENSG00000135750/ENSG00000007314/ENSG00000164418/ENSG00000149575/ENSG00000072182
GO:0042634	BP	regulation of hair cycle	26	-0.586218	-1.71943	0.00378612	0.353711	0.343255	5987	tags=46%, list=22%, signal=36%	ENSG00000169884/ENSG00000141646/ENSG00000134852/ENSG00000164190/ENSG00000162601/ENSG00000134363/ENSG00000184363/ENSG00000114251/ENSG00000198758/ENSG00000128422/ENSG00000101311/ENSG00000109101
GO:0016072	BP	rRNA metabolic process	259	-0.358587	-1.38415	0.00392363	0.364222	0.353455	12824	tags=61%, list=48%, signal=32%	ENSG00000119616/ENSG00000236320/ENSG00000165733/ENSG00000183520/ENSG00000115207/ENSG00000129460/ENSG00000162408/ENSG00000161970/ENSG00000109534/ENSG00000130826/ENSG00000175467/ENSG00000007376/ENSG00000165732/ENSG00000065183/ENSG00000114767/ENSG00000105202/ENSG00000088205/ENSG00000105171/ENSG00000168228/ENSG00000148308/ENSG00000138382/ENSG00000107937/ENSG00000105671/ENSG00000120800/ENSG00000100029…
GO:0022834	MF	ligand-gated channel activity	173	-0.375968	-1.41606	0.00396744	0.365959	0.35514	4822	tags=31%, list=18%, signal=25%	ENSG00000149305/ENSG00000268089/ENSG00000177119/ENSG00000135902/ENSG00000182771/ENSG00000151834/ENSG00000115474/ENSG00000146950/ENSG00000152208/ENSG00000118762/ENSG00000151572/ENSG00000131620/ENSG00000144481/ENSG00000070729/ENSG00000183185/ENSG00000107147/ENSG00000213199/ENSG00000105642/ENSG00000099822/ENSG00000094755/ENSG00000198626/ENSG00000260458/ENSG00000135643/ENSG00000145451/ENSG00000166828…
GO:0006417	BP	regulation of translation	362	-0.333143	-1.30406	0.00406086	0.370683	0.359725	10470	tags=48%, list=39%, signal=30%	ENSG00000118246/ENSG00000116741/ENSG00000107864/ENSG00000184937/ENSG00000253729/ENSG00000111640/ENSG00000197181/ENSG00000181163/ENSG00000135829/ENSG00000187840/ENSG00000173933/ENSG00000265241/ENSG00000123600/ENSG00000168002/ENSG00000158615/ENSG00000198492/ENSG00000134698/ENSG00000156976/ENSG00000145191/ENSG00000139546/ENSG00000105887/ENSG00000113300/ENSG00000128829/ENSG00000257103/ENSG00000120705…
GO:0071013	CC	catalytic step 2 spliceosome	89	-0.430351	-1.53968	0.00406953	0.370683	0.359725	11129	tags=57%, list=42%, signal=33%	ENSG00000100056/ENSG00000182004/ENSG00000101452/ENSG00000162385/ENSG00000177483/ENSG00000060688/ENSG00000169813/ENSG00000183258/ENSG00000100941/ENSG00000265241/ENSG00000109536/ENSG00000165119/ENSG00000130332/ENSG00000115128/ENSG00000101343/ENSG00000167088/ENSG00000164609/ENSG00000147274/ENSG00000070756/ENSG00000105298/ENSG00000135486/ENSG00000131876/ENSG00000163510/ENSG00000125743/ENSG00000125835…
GO:0016796	MF	exonuclease activity, active with either ribo- or deoxyribonucleic acids and producing 5'-phosphomonoesters	57	-0.470117	-1.59439	0.00416286	0.376829	0.365689	8618	tags=56%, list=32%, signal=38%	ENSG00000171824/ENSG00000164002/ENSG00000020922/ENSG00000166938/ENSG00000130713/ENSG00000062822/ENSG00000100823/ENSG00000138035/ENSG00000111596/ENSG00000104626/ENSG00000155508/ENSG00000168496/ENSG00000099821/ENSG00000118655/ENSG00000196678/ENSG00000166428/ENSG00000174840/ENSG00000114127/ENSG00000076043/ENSG00000083520/ENSG00000119203/ENSG00000152520/ENSG00000123737/ENSG00000138767/ENSG00000172795…
GO:0099022	BP	vesicle tethering	32	-0.536441	-1.65667	0.0041914	0.377071	0.365924	11126	tags=75%, list=42%, signal=44%	ENSG00000108666/ENSG00000108784/ENSG00000054116/ENSG00000131558/ENSG00000167515/ENSG00000112685/ENSG00000144036/ENSG00000138190/ENSG00000036054/ENSG00000010270/ENSG00000100815/ENSG00000196459/ENSG00000256060/ENSG00000113597/ENSG00000168538/ENSG00000007255/ENSG00000120008/ENSG00000176853/ENSG00000153339/ENSG00000070367/ENSG00000182400/ENSG00000196655/ENSG00000116903/ENSG00000090989
GO:0043583	BP	ear development	191	-0.367241	-1.39276	0.00424815	0.379832	0.368603	8990	tags=42%, list=34%, signal=28%	ENSG00000172809/ENSG00000143951/ENSG00000102678/ENSG00000157796/ENSG00000179295/ENSG00000171303/ENSG00000176058/ENSG00000171791/ENSG00000042781/ENSG00000111276/ENSG00000105707/ENSG00000011143/ENSG00000114315/ENSG00000164930/ENSG00000168234/ENSG00000168214/ENSG00000164690/ENSG00000116106/ENSG00000107485/ENSG00000107187/ENSG00000084093/ENSG00000100815/ENSG00000221869/ENSG00000198707/ENSG00000182447…
GO:0007187	BP	G protein-coupled receptor signaling pathway, coupled to cyclic nucleotide second messenger	42	-0.502741	-1.62737	0.00441647	0.391627	0.380049	3691	tags=31%, list=14%, signal=27%	ENSG00000157219/ENSG00000181072/ENSG00000102468/ENSG00000135046/ENSG00000178394/ENSG00000168539/ENSG00000135312/ENSG00000179097/ENSG00000179546/ENSG00000188778/ENSG00000132671/ENSG00000185231/ENSG00000168412
GO:0099508	MF	voltage-gated monoatomic ion channel activity involved in regulation of presynaptic membrane potential	10	-0.718679	-1.69183	0.00450495	0.391627	0.380049	2961	tags=50%, list=11%, signal=44%	ENSG00000144285/ENSG00000135643/ENSG00000111262/ENSG00000162989/ENSG00000182255
GO:0016050	BP	vesicle organization	360	-0.334194	-1.30697	0.00451243	0.391627	0.380049	10632	tags=48%, list=40%, signal=29%	ENSG00000163755/ENSG00000105971/ENSG00000143457/ENSG00000113615/ENSG00000054116/ENSG00000159082/ENSG00000197959/ENSG00000117090/ENSG00000138760/ENSG00000182220/ENSG00000166747/ENSG00000138802/ENSG00000117410/ENSG00000149357/ENSG00000132612/ENSG00000182718/ENSG00000109572/ENSG00000167515/ENSG00000187672/ENSG00000108587/ENSG00000117280/ENSG00000134709/ENSG00000105737/ENSG00000079332/ENSG00000198382…
GO:0060688	BP	regulation of morphogenesis of a branching structure	46	-0.493363	-1.62411	0.00457362	0.391627	0.380049	7943	tags=50%, list=30%, signal=35%	ENSG00000019991/ENSG00000119866/ENSG00000137573/ENSG00000135744/ENSG00000164690/ENSG00000073803/ENSG00000215021/ENSG00000011114/ENSG00000183691/ENSG00000115310/ENSG00000205213/ENSG00000168621/ENSG00000170577/ENSG00000104332/ENSG00000188906/ENSG00000105989/ENSG00000114251/ENSG00000204315/ENSG00000005513/ENSG00000273706/ENSG00000168779/ENSG00000070193/ENSG00000100625
GO:0034765	BP	regulation of monoatomic ion transmembrane transport	303	-0.344186	-1.33854	0.00459623	0.391627	0.380049	9435	tags=40%, list=35%, signal=26%	ENSG00000118507/ENSG00000130528/ENSG00000151704/ENSG00000070159/ENSG00000184588/ENSG00000169194/ENSG00000152413/ENSG00000102466/ENSG00000089356/ENSG00000165995/ENSG00000118729/ENSG00000198648/ENSG00000165240/ENSG00000160404/ENSG00000168418/ENSG00000124942/ENSG00000171791/ENSG00000150756/ENSG00000146729/ENSG00000149596/ENSG00000005059/ENSG00000185774/ENSG00000069849/ENSG00000123700/ENSG00000130433…
GO:2000727	BP	positive regulation of cardiac muscle cell differentiation	7	-0.784353	-1.65079	0.0046162	0.391627	0.380049	3174	tags=43%, list=12%, signal=38%	ENSG00000125266/ENSG00000081189/ENSG00000141052
GO:0051236	BP	establishment of RNA localization	155	-0.384998	-1.44665	0.00464756	0.391627	0.380049	11407	tags=53%, list=43%, signal=30%	ENSG00000160679/ENSG00000108424/ENSG00000205323/ENSG00000037474/ENSG00000136231/ENSG00000120533/ENSG00000162385/ENSG00000111581/ENSG00000163166/ENSG00000173273/ENSG00000113569/ENSG00000101146/ENSG00000135829/ENSG00000169371/ENSG00000147400/ENSG00000265241/ENSG00000119720/ENSG00000138750/ENSG00000151461/ENSG00000051596/ENSG00000132341/ENSG00000128311/ENSG00000157106/ENSG00000126226/ENSG00000108559…
GO:0005635	CC	nuclear envelope	473	-0.320238	-1.27166	0.00464763	0.391627	0.380049	10917	tags=47%, list=41%, signal=28%	ENSG00000103275/ENSG00000120907/ENSG00000140931/ENSG00000118217/ENSG00000120533/ENSG00000149269/ENSG00000214717/ENSG00000101349/ENSG00000111581/ENSG00000072803/ENSG00000122565/ENSG00000150995/ENSG00000102043/ENSG00000106565/ENSG00000173273/ENSG00000113569/ENSG00000106723/ENSG00000165802/ENSG00000167755/ENSG00000143578/ENSG00000108788/ENSG00000164976/ENSG00000204713/ENSG00000094916/ENSG00000181026…
GO:0023026	MF	MHC class II protein complex binding	25	-0.558717	-1.62572	0.0046523	0.391627	0.380049	8591	tags=68%, list=32%, signal=46%	ENSG00000204257/ENSG00000204252/ENSG00000109971/ENSG00000166710/ENSG00000019582/ENSG00000080824/ENSG00000198502/ENSG00000196126/ENSG00000179344/ENSG00000231389/ENSG00000223865/ENSG00000242574/ENSG00000237541/ENSG00000241106/ENSG00000196735/ENSG00000204287/ENSG00000156738
GO:0051379	MF	epinephrine binding	4	-0.906443	-1.64591	0.00465762	0.391627	0.380049	730	tags=75%, list=3%, signal=73%	ENSG00000188778/ENSG00000150594/ENSG00000274286
GO:0051962	BP	positive regulation of nervous system development	270	-0.350482	-1.35383	0.00467566	0.391627	0.380049	8374	tags=39%, list=31%, signal=27%	ENSG00000135298/ENSG00000265763/ENSG00000058404/ENSG00000106615/ENSG00000156642/ENSG00000128342/ENSG00000115738/ENSG00000119866/ENSG00000277586/ENSG00000100697/ENSG00000247596/ENSG00000198026/ENSG00000110321/ENSG00000114315/ENSG00000102359/ENSG00000181690/ENSG00000007372/ENSG00000164690/ENSG00000133703/ENSG00000116106/ENSG00000140511/ENSG00000157764/ENSG00000135387/ENSG00000073803/ENSG00000006837…
GO:0001834	BP	trophectodermal cell proliferation	4	-0.905644	-1.64446	0.00471408	0.392589	0.380983	2136	tags=75%, list=8%, signal=69%	ENSG00000166200/ENSG00000017427/ENSG00000123612
GO:0051966	BP	regulation of synaptic transmission, glutamatergic	72	-0.43969	-1.5386	0.00478808	0.393303	0.381676	6188	tags=33%, list=23%, signal=26%	ENSG00000260230/ENSG00000146648/ENSG00000138138/ENSG00000117009/ENSG00000121807/ENSG00000134294/ENSG00000166862/ENSG00000113262/ENSG00000102468/ENSG00000114416/ENSG00000179915/ENSG00000081189/ENSG00000251322/ENSG00000073756/ENSG00000188906/ENSG00000196277/ENSG00000169760/ENSG00000179603/ENSG00000164418/ENSG00000135312/ENSG00000168959/ENSG00000273079/ENSG00000117600/ENSG00000198822
GO:0043235	CC	receptor complex	487	-0.319023	-1.26828	0.00479635	0.393303	0.381676	6704	tags=28%, list=25%, signal=21%	ENSG00000122679/ENSG00000274752/ENSG00000166710/ENSG00000138039/ENSG00000110330/ENSG00000211809/ENSG00000105369/ENSG00000205755/ENSG00000148053/ENSG00000203896/ENSG00000081479/ENSG00000019582/ENSG00000110711/ENSG00000211805/ENSG00000149305/ENSG00000136869/ENSG00000146648/ENSG00000268089/ENSG00000026508/ENSG00000282499/ENSG00000138080/ENSG00000135902/ENSG00000134352/ENSG00000175104/ENSG00000151834…
GO:1904667	BP	negative regulation of ubiquitin protein ligase activity	10	-0.716729	-1.68724	0.00480361	0.393303	0.381676	5340	tags=70%, list=20%, signal=56%	ENSG00000122406/ENSG00000142676/ENSG00000112029/ENSG00000136014/ENSG00000171863/ENSG00000125691/ENSG00000147889
GO:0036002	MF	pre-mRNA binding	42	-0.500607	-1.62046	0.00484524	0.394495	0.382832	9374	tags=64%, list=35%, signal=42%	ENSG00000139546/ENSG00000164609/ENSG00000161082/ENSG00000135486/ENSG00000101489/ENSG00000124562/ENSG00000124193/ENSG00000104626/ENSG00000175324/ENSG00000120948/ENSG00000108654/ENSG00000185246/ENSG00000122566/ENSG00000277610/ENSG00000162374/ENSG00000161547/ENSG00000076053/ENSG00000153187/ENSG00000089682/ENSG00000136527/ENSG00000185946/ENSG00000169249/ENSG00000163950/ENSG00000207205/ENSG00000228775…
GO:0099177	BP	regulation of trans-synaptic signaling	472	-0.324282	-1.28736	0.00487558	0.39476	0.38309	6451	tags=28%, list=24%, signal=21%	ENSG00000173250/ENSG00000174775/ENSG00000164116/ENSG00000155970/ENSG00000148053/ENSG00000260230/ENSG00000165917/ENSG00000166342/ENSG00000165246/ENSG00000142513/ENSG00000146648/ENSG00000282608/ENSG00000006210/ENSG00000196549/ENSG00000182771/ENSG00000168309/ENSG00000134259/ENSG00000138138/ENSG00000040341/ENSG00000117009/ENSG00000135679/ENSG00000171862/ENSG00000137285/ENSG00000109189/ENSG00000102081…
GO:0000956	BP	nuclear-transcribed mRNA catabolic process	122	-0.398918	-1.4719	0.00497528	0.399118	0.387319	10395	tags=52%, list=39%, signal=32%	ENSG00000107864/ENSG00000204348/ENSG00000088930/ENSG00000135829/ENSG00000272886/ENSG00000151065/ENSG00000265241/ENSG00000168002/ENSG00000130332/ENSG00000151461/ENSG00000113300/ENSG00000120705/ENSG00000144580/ENSG00000135870/ENSG00000121274/ENSG00000157106/ENSG00000171824/ENSG00000112339/ENSG00000104408/ENSG00000070756/ENSG00000009307/ENSG00000053372/ENSG00000169062/ENSG00000189369/ENSG00000130713…
GO:0008139	MF	nuclear localization sequence binding	23	-0.587687	-1.67985	0.00498419	0.399118	0.387319	5842	tags=52%, list=22%, signal=41%	ENSG00000139496/ENSG00000186432/ENSG00000114030/ENSG00000065150/ENSG00000102753/ENSG00000158553/ENSG00000196911/ENSG00000083312/ENSG00000185467/ENSG00000157782/ENSG00000137040/ENSG00000185823
GO:2000146	BP	negative regulation of cell motility	292	-0.341338	-1.3251	0.0050497	0.400413	0.388576	10123	tags=42%, list=38%, signal=27%	ENSG00000162892/ENSG00000197635/ENSG00000164442/ENSG00000147437/ENSG00000089225/ENSG00000146674/ENSG00000181852/ENSG00000158747/ENSG00000151882/ENSG00000144824/ENSG00000261150/ENSG00000091879/ENSG00000071246/ENSG00000144339/ENSG00000136999/ENSG00000127445/ENSG00000130303/ENSG00000122707/ENSG00000173611/ENSG00000169554/ENSG00000189079/ENSG00000115461/ENSG00000021355/ENSG00000090539/ENSG00000196712…
GO:0048596	BP	embryonic camera-type eye morphogenesis	23	-0.586337	-1.67599	0.00507735	0.400413	0.388576	1903	tags=35%, list=7%, signal=32%	ENSG00000114251/ENSG00000137868/ENSG00000137203/ENSG00000121068/ENSG00000176887/ENSG00000138083/ENSG00000002745/ENSG00000180176
GO:0015276	MF	ligand-gated monoatomic ion channel activity	171	-0.380856	-1.43313	0.00510615	0.400413	0.388576	4822	tags=31%, list=18%, signal=26%	ENSG00000149305/ENSG00000268089/ENSG00000177119/ENSG00000135902/ENSG00000182771/ENSG00000151834/ENSG00000115474/ENSG00000146950/ENSG00000152208/ENSG00000118762/ENSG00000151572/ENSG00000131620/ENSG00000144481/ENSG00000070729/ENSG00000183185/ENSG00000107147/ENSG00000213199/ENSG00000105642/ENSG00000099822/ENSG00000094755/ENSG00000198626/ENSG00000260458/ENSG00000135643/ENSG00000145451/ENSG00000166828…
GO:0051797	BP	regulation of hair follicle development	17	-0.632695	-1.70921	0.00513519	0.400413	0.388576	5987	tags=53%, list=22%, signal=41%	ENSG00000169884/ENSG00000141646/ENSG00000162601/ENSG00000134363/ENSG00000184363/ENSG00000114251/ENSG00000128422/ENSG00000101311/ENSG00000109101
GO:0048704	BP	embryonic skeletal system morphogenesis	70	-0.439479	-1.53013	0.00513773	0.400413	0.388576	6229	tags=41%, list=23%, signal=32%	ENSG00000075711/ENSG00000114378/ENSG00000182742/ENSG00000170689/ENSG00000156103/ENSG00000148516/ENSG00000175387/ENSG00000183691/ENSG00000116132/ENSG00000126870/ENSG00000162769/ENSG00000105997/ENSG00000106799/ENSG00000164190/ENSG00000105996/ENSG00000170577/ENSG00000168283/ENSG00000156574/ENSG00000060718/ENSG00000104313/ENSG00000143867/ENSG00000137203/ENSG00000143570/ENSG00000092607/ENSG00000112559…
GO:0140640	MF	catalytic activity, acting on a nucleic acid	577	-0.31387	-1.2545	0.00524251	0.405878	0.393879	12005	tags=51%, list=45%, signal=29%	ENSG00000105202/ENSG00000127054/ENSG00000077514/ENSG00000163161/ENSG00000125107/ENSG00000116254/ENSG00000138375/ENSG00000171634/ENSG00000160862/ENSG00000105223/ENSG00000088205/ENSG00000256525/ENSG00000105171/ENSG00000168228/ENSG00000100297/ENSG00000138382/ENSG00000103707/ENSG00000151014/ENSG00000170364/ENSG00000104356/ENSG00000105671/ENSG00000031698/ENSG00000006744/ENSG00000102921/ENSG00000103152…
GO:0007517	BP	muscle organ development	321	-0.337344	-1.31641	0.00526355	0.405878	0.393879	8331	tags=37%, list=31%, signal=26%	ENSG00000171791/ENSG00000063660/ENSG00000179456/ENSG00000123358/ENSG00000172260/ENSG00000128342/ENSG00000150347/ENSG00000110066/ENSG00000135766/ENSG00000160808/ENSG00000149596/ENSG00000005059/ENSG00000174574/ENSG00000064726/ENSG00000168542/ENSG00000163092/ENSG00000009709/ENSG00000138814/ENSG00000117318/ENSG00000109971/ENSG00000168214/ENSG00000164690/ENSG00000133703/ENSG00000106692/ENSG00000171100…
GO:0005216	MF	monoatomic ion channel activity	404	-0.328207	-1.29412	0.00532752	0.406623	0.394602	6302	tags=28%, list=24%, signal=21%	ENSG00000130054/ENSG00000213585/ENSG00000001626/ENSG00000182132/ENSG00000171365/ENSG00000149305/ENSG00000268089/ENSG00000177119/ENSG00000108061/ENSG00000124172/ENSG00000135902/ENSG00000182771/ENSG00000151834/ENSG00000116459/ENSG00000134160/ENSG00000168356/ENSG00000164073/ENSG00000153253/ENSG00000169504/ENSG00000115474/ENSG00000146950/ENSG00000152208/ENSG00000169282/ENSG00000078668/ENSG00000138448…
GO:0070350	BP	regulation of white fat cell proliferation	3	-0.930415	-1.547	0.00532901	0.406623	0.394602	866	tags=67%, list=3%, signal=65%	ENSG00000170419/ENSG00000070193
GO:0030133	CC	transport vesicle	418	-0.326476	-1.28784	0.00540203	0.408623	0.396543	7534	tags=33%, list=28%, signal=24%	ENSG00000184432/ENSG00000132639/ENSG00000119844/ENSG00000175895/ENSG00000131238/ENSG00000066455/ENSG00000144566/ENSG00000109971/ENSG00000003056/ENSG00000117153/ENSG00000162852/ENSG00000113657/ENSG00000206418/ENSG00000122705/ENSG00000138069/ENSG00000054356/ENSG00000108639/ENSG00000121022/ENSG00000124333/ENSG00000100934/ENSG00000100554/ENSG00000166710/ENSG00000170348/ENSG00000115665/ENSG00000152932…
GO:0031093	CC	platelet alpha granule lumen	63	-0.452162	-1.54556	0.0054113	0.408623	0.396543	8316	tags=46%, list=31%, signal=32%	ENSG00000100568/ENSG00000122862/ENSG00000019991/ENSG00000138722/ENSG00000163631/ENSG00000153310/ENSG00000183087/ENSG00000205542/ENSG00000175899/ENSG00000197766/ENSG00000138430/ENSG00000163736/ENSG00000198113/ENSG00000077522/ENSG00000196865/ENSG00000115414/ENSG00000173511/ENSG00000171560/ENSG00000171557/ENSG00000122194/ENSG00000017427/ENSG00000196136/ENSG00000150630/ENSG00000113905/ENSG00000184500…
GO:0001216	MF	DNA-binding transcription activator activity	402	-0.329021	-1.29707	0.00547654	0.411418	0.399255	7654	tags=34%, list=29%, signal=24%	ENSG00000172216/ENSG00000102908/ENSG00000167981/ENSG00000278318/ENSG00000138380/ENSG00000167081/ENSG00000181690/ENSG00000067646/ENSG00000152804/ENSG00000007372/ENSG00000133740/ENSG00000168214/ENSG00000196268/ENSG00000107485/ENSG00000166454/ENSG00000115966/ENSG00000107807/ENSG00000107187/ENSG00000129514/ENSG00000186448/ENSG00000124766/ENSG00000221869/ENSG00000185697/ENSG00000115507/ENSG00000182968…
GO:0010922	BP	positive regulation of phosphatase activity	9	-0.742955	-1.68038	0.00559559	0.413753	0.401522	3045	tags=44%, list=11%, signal=39%	ENSG00000067900/ENSG00000081189/ENSG00000104643/ENSG00000111537
GO:0071735	CC	IgG immunoglobulin complex	9	0.730059	1.97603	0.00562111	0.413753	0.401522	4656	tags=78%, list=17%, signal=64%	ENSG00000211892/ENSG00000211896/ENSG00000211677/ENSG00000211897/ENSG00000211895/ENSG00000254709/ENSG00000211592
GO:0005643	CC	nuclear pore	93	-0.412262	-1.47553	0.00563195	0.413753	0.401522	10917	tags=53%, list=41%, signal=31%	ENSG00000103275/ENSG00000120533/ENSG00000111581/ENSG00000173273/ENSG00000113569/ENSG00000101146/ENSG00000132612/ENSG00000169371/ENSG00000099901/ENSG00000147400/ENSG00000091732/ENSG00000138750/ENSG00000132341/ENSG00000169629/ENSG00000185304/ENSG00000119541/ENSG00000126226/ENSG00000108559/ENSG00000255112/ENSG00000163002/ENSG00000075188/ENSG00000136243/ENSG00000173744/ENSG00000153201/ENSG00000058804…
GO:0021537	BP	telencephalon development	256	-0.345543	-1.33296	0.0056425	0.413753	0.401522	8097	tags=34%, list=30%, signal=24%	ENSG00000171943/ENSG00000115738/ENSG00000134440/ENSG00000082701/ENSG00000277586/ENSG00000170558/ENSG00000168542/ENSG00000166148/ENSG00000171956/ENSG00000114315/ENSG00000130449/ENSG00000007372/ENSG00000140463/ENSG00000164690/ENSG00000159131/ENSG00000072415/ENSG00000286219/ENSG00000177272/ENSG00000122641/ENSG00000137210/ENSG00000070770/ENSG00000148053/ENSG00000085433/ENSG00000130368/ENSG00000100503…
GO:0055010	BP	ventricular cardiac muscle tissue morphogenesis	41	-0.493177	-1.5863	0.00564957	0.413753	0.401522	6208	tags=39%, list=23%, signal=30%	ENSG00000081479/ENSG00000159173/ENSG00000092054/ENSG00000141646/ENSG00000197616/ENSG00000183691/ENSG00000054598/ENSG00000106799/ENSG00000107779/ENSG00000198626/ENSG00000169946/ENSG00000060718/ENSG00000118194/ENSG00000129991/ENSG00000128917/ENSG00000151617
GO:0048598	BP	embryonic morphogenesis	521	-0.31517	-1.25596	0.00576304	0.418024	0.405667	7713	tags=32%, list=29%, signal=23%	ENSG00000101052/ENSG00000108946/ENSG00000114315/ENSG00000204628/ENSG00000164930/ENSG00000149948/ENSG00000188064/ENSG00000134871/ENSG00000120868/ENSG00000007372/ENSG00000143869/ENSG00000168234/ENSG00000105983/ENSG00000179029/ENSG00000121075/ENSG00000140463/ENSG00000164690/ENSG00000185716/ENSG00000072415/ENSG00000107485/ENSG00000181555/ENSG00000064655/ENSG00000084093/ENSG00000130702/ENSG00000142156…
GO:0006695	BP	cholesterol biosynthetic process	54	-0.476254	-1.59943	0.0058062	0.418024	0.405667	4967	tags=35%, list=19%, signal=29%	ENSG00000147155/ENSG00000160285/ENSG00000001626/ENSG00000112531/ENSG00000112972/ENSG00000109929/ENSG00000012174/ENSG00000107566/ENSG00000113161/ENSG00000067064/ENSG00000130203/ENSG00000052802/ENSG00000125629/ENSG00000132356/ENSG00000167315/ENSG00000173409/ENSG00000084674/ENSG00000172350/ENSG00000015520
GO:1902653	BP	secondary alcohol biosynthetic process	54	-0.476254	-1.59943	0.0058062	0.418024	0.405667	4967	tags=35%, list=19%, signal=29%	ENSG00000147155/ENSG00000160285/ENSG00000001626/ENSG00000112531/ENSG00000112972/ENSG00000109929/ENSG00000012174/ENSG00000107566/ENSG00000113161/ENSG00000067064/ENSG00000130203/ENSG00000052802/ENSG00000125629/ENSG00000132356/ENSG00000167315/ENSG00000173409/ENSG00000084674/ENSG00000172350/ENSG00000015520
GO:0043194	CC	axon initial segment	23	-0.582443	-1.66486	0.00582263	0.418024	0.405667	2961	tags=30%, list=11%, signal=27%	ENSG00000144285/ENSG00000075043/ENSG00000108231/ENSG00000149575/ENSG00000111262/ENSG00000283154/ENSG00000182255
GO:0061564	BP	axon development	480	-0.321443	-1.27726	0.00591176	0.419975	0.40756	7773	tags=33%, list=29%, signal=24%	ENSG00000247596/ENSG00000171956/ENSG00000110321/ENSG00000120729/ENSG00000198513/ENSG00000198087/ENSG00000132639/ENSG00000188064/ENSG00000007372/ENSG00000137872/ENSG00000143869/ENSG00000005810/ENSG00000164690/ENSG00000173482/ENSG00000116106/ENSG00000107485/ENSG00000157764/ENSG00000120332/ENSG00000107187/ENSG00000134198/ENSG00000141385/ENSG00000055917/ENSG00000075223/ENSG00000073803/ENSG00000006837…
GO:0040013	BP	negative regulation of locomotion	308	-0.340334	-1.32544	0.00594144	0.419975	0.40756	10123	tags=42%, list=38%, signal=26%	ENSG00000162892/ENSG00000197635/ENSG00000164442/ENSG00000147437/ENSG00000089225/ENSG00000146674/ENSG00000181852/ENSG00000158747/ENSG00000151882/ENSG00000144824/ENSG00000261150/ENSG00000091879/ENSG00000071246/ENSG00000144339/ENSG00000136999/ENSG00000127445/ENSG00000130303/ENSG00000122707/ENSG00000173611/ENSG00000169554/ENSG00000189079/ENSG00000115461/ENSG00000021355/ENSG00000090539/ENSG00000196712…
GO:0005244	MF	voltage-gated monoatomic ion channel activity	150	-0.381127	-1.42833	0.00595034	0.419975	0.40756	4822	tags=25%, list=18%, signal=21%	ENSG00000115474/ENSG00000169282/ENSG00000078668/ENSG00000138448/ENSG00000118762/ENSG00000188092/ENSG00000131620/ENSG00000166862/ENSG00000107147/ENSG00000105642/ENSG00000099822/ENSG00000144285/ENSG00000260458/ENSG00000081248/ENSG00000135643/ENSG00000075043/ENSG00000153822/ENSG00000164588/ENSG00000135750/ENSG00000157542/ENSG00000165091/ENSG00000148408/ENSG00000184185/ENSG00000182389/ENSG00000069431…
GO:0042022	CC	interleukin-12 receptor complex	3	-0.925381	-1.53863	0.00604351	0.419975	0.40756	1130	tags=67%, list=4%, signal=64%	ENSG00000096996/ENSG00000096968
GO:0099094	MF	ligand-gated monoatomic cation channel activity	126	-0.388155	-1.43394	0.0060489	0.419975	0.40756	4822	tags=27%, list=18%, signal=22%	ENSG00000115474/ENSG00000146950/ENSG00000118762/ENSG00000131620/ENSG00000144481/ENSG00000070729/ENSG00000107147/ENSG00000213199/ENSG00000105642/ENSG00000099822/ENSG00000198626/ENSG00000260458/ENSG00000135643/ENSG00000166828/ENSG00000138741/ENSG00000153822/ENSG00000178084/ENSG00000108684/ENSG00000164588/ENSG00000135750/ENSG00000157542/ENSG00000120251/ENSG00000101204/ENSG00000184185/ENSG00000069431…
GO:0021761	BP	limbic system development	112	-0.394204	-1.44286	0.00608671	0.419975	0.40756	3821	tags=21%, list=14%, signal=18%	ENSG00000104164/ENSG00000170370/ENSG00000157219/ENSG00000184486/ENSG00000175325/ENSG00000277893/ENSG00000114416/ENSG00000145242/ENSG00000136531/ENSG00000033178/ENSG00000105810/ENSG00000162992/ENSG00000135111/ENSG00000162761/ENSG00000134438/ENSG00000169840/ENSG00000173376/ENSG00000129682/ENSG00000170381/ENSG00000111262/ENSG00000136535/ENSG00000152977/ENSG00000171540/ENSG00000089116
GO:0050657	BP	nucleic acid transport	152	-0.377703	-1.41687	0.00610816	0.419975	0.40756	11407	tags=52%, list=43%, signal=30%	ENSG00000160679/ENSG00000108424/ENSG00000205323/ENSG00000037474/ENSG00000136231/ENSG00000120533/ENSG00000162385/ENSG00000111581/ENSG00000163166/ENSG00000173273/ENSG00000113569/ENSG00000101146/ENSG00000135829/ENSG00000169371/ENSG00000147400/ENSG00000265241/ENSG00000119720/ENSG00000138750/ENSG00000151461/ENSG00000051596/ENSG00000132341/ENSG00000128311/ENSG00000157106/ENSG00000126226/ENSG00000108559…
GO:0050658	BP	RNA transport	152	-0.377703	-1.41687	0.00610816	0.419975	0.40756	11407	tags=52%, list=43%, signal=30%	ENSG00000160679/ENSG00000108424/ENSG00000205323/ENSG00000037474/ENSG00000136231/ENSG00000120533/ENSG00000162385/ENSG00000111581/ENSG00000163166/ENSG00000173273/ENSG00000113569/ENSG00000101146/ENSG00000135829/ENSG00000169371/ENSG00000147400/ENSG00000265241/ENSG00000119720/ENSG00000138750/ENSG00000151461/ENSG00000051596/ENSG00000132341/ENSG00000128311/ENSG00000157106/ENSG00000126226/ENSG00000108559…
GO:1904861	BP	excitatory synapse assembly	40	-0.512107	-1.64195	0.00610915	0.419975	0.40756	5918	tags=45%, list=22%, signal=35%	ENSG00000196083/ENSG00000131023/ENSG00000171862/ENSG00000152208/ENSG00000119878/ENSG00000153707/ENSG00000171246/ENSG00000179915/ENSG00000251322/ENSG00000131409/ENSG00000165985/ENSG00000173621/ENSG00000114251/ENSG00000169760/ENSG00000121904/ENSG00000102924/ENSG00000121871/ENSG00000162951
GO:1902744	BP	negative regulation of lamellipodium organization	6	-0.808419	-1.64668	0.00614957	0.420769	0.408331	3020	tags=50%, list=11%, signal=44%	ENSG00000145147/ENSG00000113905/ENSG00000198753
GO:0140463	MF	chromatin-protein adaptor activity	46	-0.486788	-1.60246	0.00625197	0.422729	0.410232	5545	tags=30%, list=21%, signal=24%	ENSG00000188486/ENSG00000104320/ENSG00000163781/ENSG00000152942/ENSG00000184436/ENSG00000116273/ENSG00000106443/ENSG00000120616/ENSG00000251562/ENSG00000229807/ENSG00000036549/ENSG00000281128/ENSG00000135655/ENSG00000286532
GO:0022849	MF	glutamate-gated calcium ion channel activity	10	-0.706128	-1.66229	0.00625306	0.422729	0.410232	1242	tags=40%, list=5%, signal=38%	ENSG00000164418/ENSG00000273079/ENSG00000155511/ENSG00000125675
GO:0016482	BP	cytosolic transport	139	-0.385716	-1.43933	0.00629199	0.422729	0.410232	10837	tags=48%, list=41%, signal=29%	ENSG00000069329/ENSG00000172661/ENSG00000149823/ENSG00000182484/ENSG00000120805/ENSG00000204713/ENSG00000166747/ENSG00000131381/ENSG00000108587/ENSG00000117280/ENSG00000129493/ENSG00000107036/ENSG00000187555/ENSG00000175582/ENSG00000141258/ENSG00000089177/ENSG00000222014/ENSG00000085832/ENSG00000008869/ENSG00000100568/ENSG00000104886/ENSG00000103978/ENSG00000078018/ENSG00000131374/ENSG00000102805…
GO:0042147	BP	retrograde transport, endosome to Golgi	100	-0.407222	-1.47158	0.00629423	0.422729	0.410232	10837	tags=51%, list=41%, signal=30%	ENSG00000069329/ENSG00000172661/ENSG00000149823/ENSG00000182484/ENSG00000120805/ENSG00000204713/ENSG00000131381/ENSG00000108587/ENSG00000117280/ENSG00000129493/ENSG00000107036/ENSG00000187555/ENSG00000175582/ENSG00000141258/ENSG00000222014/ENSG00000008869/ENSG00000100568/ENSG00000104886/ENSG00000103978/ENSG00000131374/ENSG00000102805/ENSG00000067208/ENSG00000116095/ENSG00000177096/ENSG00000036054…
GO:0033673	BP	negative regulation of kinase activity	149	-0.374552	-1.40376	0.00640514	0.42526	0.412688	10512	tags=48%, list=39%, signal=29%	ENSG00000155792/ENSG00000204673/ENSG00000112679/ENSG00000129757/ENSG00000116741/ENSG00000204713/ENSG00000172053/ENSG00000071575/ENSG00000181163/ENSG00000139546/ENSG00000114166/ENSG00000086061/ENSG00000154277/ENSG00000163291/ENSG00000171150/ENSG00000165672/ENSG00000196712/ENSG00000119185/ENSG00000118503/ENSG00000105538/ENSG00000111276/ENSG00000135744/ENSG00000196262/ENSG00000152804/ENSG00000186063…
GO:0030218	BP	erythrocyte differentiation	132	0.266025	1.40056	0.00641852	0.42526	0.412688	1765	tags=14%, list=7%, signal=13%	ENSG00000112077/ENSG00000158578/ENSG00000143479/ENSG00000169877/ENSG00000004939/ENSG00000158856/ENSG00000166947/ENSG00000162722/ENSG00000102145/ENSG00000105610/ENSG00000069764/ENSG00000263961/ENSG00000204613/ENSG00000066926/ENSG00000204388/ENSG00000124098/ENSG00000112212/ENSG00000172331
GO:0006893	BP	Golgi to plasma membrane transport	65	-0.44714	-1.53813	0.00651726	0.42526	0.412688	10616	tags=55%, list=40%, signal=33%	ENSG00000143457/ENSG00000131558/ENSG00000125124/ENSG00000125633/ENSG00000104537/ENSG00000123983/ENSG00000117475/ENSG00000112685/ENSG00000103365/ENSG00000144036/ENSG00000113384/ENSG00000084733/ENSG00000120992/ENSG00000124198/ENSG00000204628/ENSG00000168461/ENSG00000138190/ENSG00000162852/ENSG00000029725/ENSG00000147533/ENSG00000109113/ENSG00000103769/ENSG00000017260/ENSG00000138078/ENSG00000144674…
GO:0060596	BP	mammary placode formation	3	-0.922375	-1.53364	0.00652219	0.42526	0.412688	2070	tags=100%, list=8%, signal=92%	ENSG00000185737/ENSG00000121068
GO:0021852	BP	pyramidal neuron migration to cerebral cortex	3	-0.922834	-1.5344	0.00652219	0.42526	0.412688	366	tags=67%, list=1%, signal=66%	ENSG00000162946/ENSG00000176165
GO:0022836	MF	gated channel activity	284	-0.345578	-1.3407	0.00653275	0.42526	0.412688	4822	tags=24%, list=18%, signal=20%	ENSG00000115474/ENSG00000146950/ENSG00000152208/ENSG00000169282/ENSG00000078668/ENSG00000138448/ENSG00000118762/ENSG00000151572/ENSG00000188092/ENSG00000131620/ENSG00000144481/ENSG00000166862/ENSG00000070729/ENSG00000183185/ENSG00000107147/ENSG00000213199/ENSG00000105642/ENSG00000099822/ENSG00000094755/ENSG00000198626/ENSG00000144285/ENSG00000260458/ENSG00000081248/ENSG00000135643/ENSG00000145451…
GO:0098574	CC	cytoplasmic side of lysosomal membrane	13	-0.670269	-1.69887	0.00660243	0.42526	0.412688	2850	tags=31%, list=11%, signal=27%	ENSG00000156508/ENSG00000196544/ENSG00000131095/ENSG00000101210
GO:0008594	BP	photoreceptor cell morphogenesis	5	0.840815	1.82359	0.00664592	0.42526	0.412688	1712	tags=60%, list=6%, signal=56%	ENSG00000175544/ENSG00000148600/ENSG00000168389
GO:0060921	BP	sinoatrial node cell differentiation	5	-0.852577	-1.65027	0.00666185	0.42526	0.412688	2070	tags=60%, list=8%, signal=55%	ENSG00000135111/ENSG00000112837/ENSG00000168779
GO:0060931	BP	sinoatrial node cell development	5	-0.852577	-1.65027	0.00666185	0.42526	0.412688	2070	tags=60%, list=8%, signal=55%	ENSG00000135111/ENSG00000112837/ENSG00000168779
GO:0007193	BP	adenylate cyclase-inhibiting G protein-coupled receptor signaling pathway	75	-0.427062	-1.49923	0.0066689	0.42526	0.412688	3691	tags=28%, list=14%, signal=24%	ENSG00000157219/ENSG00000198121/ENSG00000169860/ENSG00000113262/ENSG00000181072/ENSG00000136928/ENSG00000082556/ENSG00000179841/ENSG00000196277/ENSG00000178394/ENSG00000168539/ENSG00000179603/ENSG00000135312/ENSG00000168959/ENSG00000179097/ENSG00000179546/ENSG00000099864/ENSG00000198822/ENSG00000150594/ENSG00000151617/ENSG00000168412
GO:0034702	CC	monoatomic ion channel complex	337	-0.333613	-1.30441	0.00668207	0.42526	0.412688	6406	tags=28%, list=24%, signal=21%	ENSG00000165487/ENSG00000113448/ENSG00000155970/ENSG00000127914/ENSG00000001626/ENSG00000182132/ENSG00000149305/ENSG00000151320/ENSG00000268089/ENSG00000177119/ENSG00000125375/ENSG00000124172/ENSG00000135902/ENSG00000151834/ENSG00000116459/ENSG00000168356/ENSG00000164073/ENSG00000153253/ENSG00000165168/ENSG00000156486/ENSG00000169504/ENSG00000115474/ENSG00000152208/ENSG00000169282/ENSG00000118762…
GO:0004843	MF	cysteine-type deubiquitinase activity	85	-0.417386	-1.4827	0.00671992	0.425809	0.413222	9267	tags=48%, list=35%, signal=32%	ENSG00000154277/ENSG00000070010/ENSG00000138592/ENSG00000124486/ENSG00000048028/ENSG00000156256/ENSG00000118503/ENSG00000165312/ENSG00000170185/ENSG00000164164/ENSG00000140455/ENSG00000148481/ENSG00000135913/ENSG00000170242/ENSG00000175390/ENSG00000169914/ENSG00000153975/ENSG00000136560/ENSG00000155100/ENSG00000115464/ENSG00000161677/ENSG00000162402/ENSG00000185515/ENSG00000128923/ENSG00000162607…
GO:0043524	BP	negative regulation of neuron apoptotic process	150	-0.379794	-1.42334	0.00685994	0.4328	0.420005	7904	tags=39%, list=30%, signal=27%	ENSG00000277586/ENSG00000171956/ENSG00000172216/ENSG00000198087/ENSG00000119335/ENSG00000131238/ENSG00000133703/ENSG00000116106/ENSG00000065559/ENSG00000157764/ENSG00000249437/ENSG00000132688/ENSG00000174775/ENSG00000163064/ENSG00000148053/ENSG00000129515/ENSG00000153291/ENSG00000196584/ENSG00000157240/ENSG00000006210/ENSG00000134352/ENSG00000134259/ENSG00000122756/ENSG00000164073/ENSG00000023909…
[truncated: 907 more rows]

## Sheet: Table S9 - GSEA, KEGG
Supplementary Table 9
Gene set enrichment analysis (GSEA), Kyoto Encyclopedia of Genes and Genomes (KEGG) results
ID	Description	setSize	enrichmentScore	NES	pvalue	p.adjust	qvalue	rank	leading_edge	core_enrichment
[truncated: 26 more rows]
